# Supplementary material for: Crystal structures of potassium tri­fluorido­(4-meth­oxy­phen­yl)borate and potassium tri­fluorido(4-fluoro­phen­yl)borate
Source: Acta Crystallogr Sect E Struct Rep Online. 2014 Jul 19;70(Pt 8):68–71. doi: 10.1107/S1600536814009684 (PMC4158529; doi:10.1107/S1600536814009684)
Supplement: Supplementary file 2 [file e-70-00068-Isup2.hkl]

# 
# h,k,l, Fc-squared, Fo-squared, sigma(Fo-squared) and status flag 
# 
data_I 
_shelx_title ' 2012ncs0408   OMe' 
_shelx_refln_list_code          4 
_shelx_F_calc_maximum      137.25 
_exptl_crystal_F_000       432.00 
_reflns_d_resolution_high  0.7701 
 
loop_ 
 _symmetry_equiv_pos_as_xyz 
 'x, y, z' 
 '-x, -y, z+1/2' 
 '-x+1/2, y, z+1/2' 
 'x+1/2, -y, z' 
 
_cell_length_a     7.1347 
_cell_length_b    17.2819 
_cell_length_c     7.3289 
_cell_angle_alpha  90.000 
_cell_angle_beta   90.000 
_cell_angle_gamma  90.000 
 
_shelx_F_squared_multiplier     1.000 
 
loop_ 
 _refln_index_h 
 _refln_index_k 
 _refln_index_l 
 _refln_F_squared_calc 
 _refln_F_squared_meas 
 _refln_F_squared_sigma 
 _refln_observed_status 
   4   1  -8        4.37        4.14      0.36 o 
   4   2  -8       21.97       17.13      1.36 o 
   4   3  -8       10.31        6.90      1.40 o 
   4   4  -8       51.69       58.82      2.71 o 
   4   5  -8       57.90       60.90      3.75 o 
   4   6  -8       21.92       19.44      1.54 o 
   4   7  -8        9.73       10.04      1.03 o 
   4   0  -7       44.63       43.62      2.48 o 
   6   0  -7      221.63      197.50     16.44 o 
   3   1  -7       45.06       45.43      1.63 o 
   4   1  -7       66.13       69.24      4.82 o 
   5   1  -7       21.95       20.92      1.27 o 
   6   1  -7      279.77      274.21     14.30 o 
   3   2  -7       63.02       67.62      5.26 o 
   4   2  -7       36.70       34.17      4.06 o 
   5   2  -7       31.30       28.35      1.74 o 
   6   2  -7       48.41       48.06      2.70 o 
   3   3  -7      154.22      136.74     11.20 o 
   4   3  -7        1.21        2.31      0.19 o 
   5   3  -7      109.10      100.44      8.22 o 
   6   3  -7       19.93       21.46      4.55 o 
   3   4  -7      173.63      172.95     26.64 o 
   4   4  -7       20.66       22.78      2.70 o 
   5   4  -7       33.60       32.74      4.50 o 
   6   4  -7       54.56       52.24     10.64 o 
   3   5  -7       21.99       18.69      2.08 o 
   4   5  -7       81.73       88.14     15.26 o 
   5   5  -7       21.31       16.71      2.16 o 
   3   6  -7       21.43       17.34      1.74 o 
   4   6  -7       79.27       75.54     10.42 o 
   5   6  -7       11.68        9.99      2.07 o 
   3   7  -7       28.39       28.17      1.33 o 
   4   7  -7      140.69      142.20      9.87 o 
   5   7  -7       30.92       27.27      2.20 o 
   3   8  -7       46.04       47.56      1.87 o 
   4   8  -7       48.75       45.41      2.68 o 
   5   8  -7       17.89       21.15      1.65 o 
   4   9  -7        9.65       12.80      0.88 o 
   5   9  -7       76.07       74.12      4.53 o 
   4  10  -7        0.44        0.99      0.59 o 
   4  11  -7       54.18       55.26      3.09 o 
   2   0  -6      422.33      325.81      7.69 o 
   4   0  -6       16.12       16.51      0.73 o 
   6   0  -6      635.98      673.13     38.40 o 
   2   1  -6      453.33      441.05     11.61 o 
   3   1  -6      489.16      476.43     12.87 o 
   4   1  -6        8.00        7.51      0.70 o 
   5   1  -6      198.69      203.32      5.49 o 
   6   1  -6      297.23      313.51     11.87 o 
   7   1  -6       13.56       17.90      2.33 o 
   2   2  -6      369.14      315.59     25.04 o 
   3   2  -6     1370.99     1338.45     26.03 o 
   4   2  -6       43.97       42.43      2.50 o 
   5   2  -6      331.51      335.34      8.05 o 
   6   2  -6       31.83       30.93      1.39 o 
   7   2  -6        7.92        8.69      0.53 o 
   2   3  -6        1.58        1.77      0.44 o 
   3   3  -6     1507.33     1538.07     23.97 o 
   4   3  -6      104.14       89.12      3.57 o 
   5   3  -6      714.08      702.24     30.04 o 
   6   3  -6        8.08        8.32      0.89 o 
   7   3  -6        1.19        1.55      0.22 o 
   2   4  -6      137.56      135.47      5.46 o 
   3   4  -6      732.00      723.39     32.10 o 
   4   4  -6       35.17       34.11      0.84 o 
   5   4  -6      633.36      635.07     17.27 o 
   6   4  -6       33.79       36.34      0.99 o 
   2   5  -6      548.99      547.57     25.87 o 
   4   5  -6      118.77      122.67      3.14 o 
   5   5  -6      222.21      220.49      5.94 o 
   6   5  -6       82.33       84.62      2.47 o 
   2   6  -6      751.65      835.69     38.90 o 
   3   6  -6      279.62      267.98      7.25 o 
   4   6  -6      133.33      131.22      4.62 o 
   5   6  -6       28.19       30.00      1.78 o 
   6   6  -6      167.39      165.40      7.35 o 
   3   7  -6      276.42      276.61      4.25 o 
   4   7  -6       29.42       30.56      2.63 o 
   5   7  -6        0.59        1.14      0.17 o 
   6   7  -6      489.90      502.56      5.33 o 
   3   8  -6      515.48      475.34     26.60 o 
   4   8  -6       49.81       51.96      4.57 o 
   5   8  -6      193.20      175.84     11.28 o 
   6   8  -6      127.00      118.61      9.72 o 
   3   9  -6      536.96      578.75     23.44 o 
   4   9  -6       39.40       38.62      5.45 o 
   5   9  -6      536.92      543.50      7.93 o 
   6   9  -6       14.08       11.82      0.93 o 
   3  10  -6      547.47      563.10     22.03 o 
   4  10  -6        0.95        2.35      0.51 o 
   5  10  -6      353.48      378.37     20.91 o 
   3  11  -6      343.12      370.68     16.03 o 
   4  11  -6       59.87       62.63      4.33 o 
   5  11  -6      193.95      203.58     10.94 o 
   4  12  -6       38.95       41.91      2.35 o 
   5  12  -6       40.34       39.50      3.29 o 
   4  13  -6       35.89       37.21      2.26 o 
   4  14  -6       11.64       12.28      0.99 o 
   4   0  -5      565.78      593.09     22.69 o 
   6   0  -5      548.35      544.74     12.21 o 
   2   1  -5      877.43      894.71     24.85 o 
   3   1  -5      132.38      130.82      2.91 o 
   4   1  -5      349.39      362.49     10.04 o 
   5   1  -5       75.34       75.95      2.03 o 
   6   1  -5      322.62      325.33      7.22 o 
   7   1  -5       70.45       74.21      1.88 o 
   2   2  -5      639.94      661.66     30.93 o 
   3   2  -5      309.36      306.81      7.44 o 
   4   2  -5      443.34      430.92     14.45 o 
   5   2  -5      256.13      259.25      6.83 o 
   6   2  -5      192.13      194.33      4.03 o 
   7   2  -5      354.44      351.70      9.12 o 
   2   3  -5       20.59       16.93      0.83 o 
   3   3  -5      348.97      343.40     21.05 o 
   4   3  -5       69.14       65.07      2.00 o 
   5   3  -5      570.35      552.03      8.00 o 
   6   3  -5       17.62       16.80      1.11 o 
   7   3  -5      360.85      360.42     11.22 o 
   2   4  -5      426.42      424.51     20.25 o 
   3   4  -5      115.84      105.47      7.81 o 
   4   4  -5      125.56      123.60      3.55 o 
   5   4  -5     1146.76     1168.94      8.12 o 
   6   4  -5       63.23       68.07      3.51 o 
   7   4  -5      252.68      245.31     16.28 o 
   2   5  -5      552.01      538.54     27.18 o 
   3   5  -5      821.27      816.75     14.76 o 
   4   5  -5      289.93      281.82      5.93 o 
   5   5  -5       59.31       65.68      3.40 o 
   6   5  -5      425.53      410.08     16.00 o 
   7   5  -5      191.14      191.12      9.38 o 
   2   6  -5      689.06      709.32     33.04 o 
   3   6  -5      265.39      272.46      5.74 o 
   4   6  -5      448.81      443.01      7.13 o 
   5   6  -5      149.14      148.69      8.48 o 
   6   6  -5      712.48      720.17     20.77 o 
   7   6  -5      151.98      152.37      4.35 o 
   3   7  -5       44.29       43.81      1.67 o 
   4   7  -5      251.58      255.89      6.78 o 
   5   7  -5      142.55      141.19      4.38 o 
   6   7  -5       69.97       77.60      1.67 o 
   7   7  -5      108.23      108.73      2.95 o 
   2   8  -5      867.21      819.31     42.90 o 
   3   8  -5      157.12      154.96      3.14 o 
   4   8  -5      500.40      489.95      5.23 o 
   5   8  -5      189.17      190.53      6.10 o 
   6   8  -5      107.10      105.97      3.67 o 
   7   8  -5      156.37      155.06      4.95 o 
   2   9  -5       32.15       33.14      1.66 o 
   3   9  -5      379.35      362.38      7.44 o 
   4   9  -5      231.01      232.79      3.09 o 
   5   9  -5      145.66      141.36      8.53 o 
   6   9  -5      133.65      128.84      4.23 o 
   2  10  -5      186.96      190.07      8.57 o 
   3  10  -5      156.64      165.52      2.06 o 
   4  10  -5      114.96      102.63     12.75 o 
   5  10  -5      170.64      156.89     12.09 o 
   6  10  -5       21.19       21.00      0.88 o 
   3  11  -5      222.00      213.56      3.36 o 
   4  11  -5       47.10       48.91      3.94 o 
   5  11  -5       87.19       79.17      8.27 o 
   6  11  -5      137.79      129.81      8.46 o 
   3  12  -5       63.48       59.75     11.72 o 
   4  12  -5      171.32      178.76      7.13 o 
   5  12  -5       72.04       67.06      7.68 o 
   6  12  -5      187.82      164.81     19.70 o 
   3  13  -5        5.03        6.53      0.55 o 
   4  13  -5      170.22      183.11      8.95 o 
   5  13  -5       75.04       75.00     14.12 o 
   3  14  -5       22.84       24.81      1.78 o 
   4  14  -5      247.54      245.71     12.28 o 
   5  14  -5      150.30      151.24     11.43 o 
   4  15  -5      111.11      113.40      7.24 o 
   4  16  -5       51.55       58.21      4.25 o 
   2   0  -4      680.65      733.68     12.14 o 
   4   0  -4      154.95      154.83      4.67 o 
   6   0  -4       31.00       34.27      2.13 o 
   8   0  -4      252.70      268.66     13.31 o 
   1   1  -4      359.23      413.54     12.27 o 
   2   1  -4       43.04       47.68      1.47 o 
   3   1  -4       74.99       75.73      4.14 o 
   4   1  -4       51.14       51.30      1.84 o 
   5   1  -4      202.16      215.66      4.93 o 
   6   1  -4       27.40       29.44      0.89 o 
   7   1  -4       39.05       35.88      0.87 o 
   8   1  -4      247.78      254.01      7.11 o 
   1   2  -4      141.85      126.76      9.09 o 
   2   2  -4       43.41       46.49      1.15 o 
   3   2  -4      266.67      281.67      7.26 o 
   4   2  -4      339.98      339.06      5.97 o 
   5   2  -4      149.30      145.79      3.55 o 
   6   2  -4        6.91        6.63      0.29 o 
   7   2  -4       16.85       18.33      0.48 o 
   8   2  -4      173.44      171.01      4.53 o 
   1   3  -4      271.74      247.58      5.10 o 
   2   3  -4      259.16      273.58      8.61 o 
   3   3  -4      170.44      154.47      7.93 o 
   4   3  -4      395.39      380.65     10.26 o 
   5   3  -4      162.33      153.21      3.86 o 
   6   3  -4       13.72       14.22      0.45 o 
   7   3  -4       45.30       45.48      1.23 o 
   8   3  -4       11.17       10.44      0.42 o 
   1   4  -4      136.35      152.83      6.37 o 
   2   4  -4      215.56      214.65     10.59 o 
   3   4  -4      334.54      317.62      7.26 o 
   4   4  -4      671.47      642.78     13.68 o 
   5   4  -4      235.53      242.61      6.78 o 
   6   4  -4       67.19       66.13      1.66 o 
   7   4  -4       12.08       14.07      1.51 o 
   8   4  -4       59.37       59.11      2.31 o 
   1   5  -4       35.91       43.85      2.21 o 
   2   5  -4      195.11      203.42      7.65 o 
   3   5  -4      306.93      308.57      7.04 o 
   4   5  -4      810.67      782.15     10.83 o 
   5   5  -4      122.75      135.61      3.66 o 
   6   5  -4       52.02       52.51      1.23 o 
   7   5  -4        0.51        1.26      0.58 o 
   8   5  -4      195.69      207.68      5.69 o 
   1   6  -4        9.19       11.68      0.70 o 
   2   6  -4      257.55      223.15     24.82 o 
   3   6  -4      162.79      167.97      5.56 o 
   4   6  -4       62.50       60.14      2.06 o 
   5   6  -4      175.21      168.89      4.88 o 
   6   6  -4       40.57       44.24      1.74 o 
   7   6  -4       16.46       17.66      0.78 o 
   8   6  -4      183.92      187.71      5.37 o 
   2   7  -4       50.13       58.46      1.70 o 
   3   7  -4      190.13      191.35      5.22 o 
   4   7  -4       22.69       23.82      0.73 o 
   5   7  -4        2.68        3.88      0.35 o 
   6   7  -4       49.63       50.24      1.24 o 
   7   7  -4       22.66       23.38      1.11 o 
   2   8  -4       25.13       24.48      1.35 o 
   3   8  -4      198.38      193.35      3.08 o 
   4   8  -4       73.15       75.20      2.39 o 
   5   8  -4      368.32      377.43      6.36 o 
   6   8  -4      241.20      250.37      6.17 o 
   7   8  -4       70.74       73.72      2.24 o 
   2   9  -4      157.77      146.57      2.47 o 
   3   9  -4      425.50      392.61      8.49 o 
   4   9  -4      101.95      105.27      3.30 o 
   5   9  -4      553.22      563.47     13.63 o 
   6   9  -4       96.05       97.70      2.40 o 
   7   9  -4       94.92       86.55      3.51 o 
   2  10  -4      232.29      228.86      7.11 o 
   3  10  -4     1231.84     1268.23     32.08 o 
   4  10  -4        1.87        1.33      0.29 o 
   5  10  -4      192.77      202.44      5.49 o 
   6  10  -4       10.05        9.20      0.55 o 
   7  10  -4        2.68        2.67      0.38 o 
   2  11  -4       70.86       73.64      4.75 o 
   3  11  -4      478.40      470.66      7.44 o 
   4  11  -4       17.03       17.10      1.97 o 
   5  11  -4      207.15      202.85      6.75 o 
   6  11  -4       52.60       53.28      2.70 o 
   7  11  -4        4.98        6.33      0.38 o 
   2  12  -4      207.59      210.18      3.77 o 
   3  12  -4      138.49      137.71      3.42 o 
   4  12  -4       45.76       38.93      2.85 o 
   5  12  -4      145.15      142.92      9.40 o 
   6  12  -4      135.99      134.75      5.93 o 
   2  13  -4      120.50      116.30      4.05 o 
   3  13  -4      106.03      103.01      9.38 o 
   4  13  -4       98.56       92.16      7.68 o 
   5  13  -4        0.18        0.95      0.21 o 
   6  13  -4      232.65      200.11     15.55 o 
   2  14  -4       99.34       98.56      5.47 o 
   3  14  -4      187.38      199.14      7.89 o 
   4  14  -4       69.76       63.60      9.63 o 
   5  14  -4      163.95      162.69      5.02 o 
   6  14  -4       88.35       73.07      7.25 o 
   1  15  -4        3.64        1.38      0.23 o 
   2  15  -4        6.88        5.96      0.58 o 
   3  15  -4      496.46      530.38      4.29 o 
   4  15  -4        1.39        2.07      0.59 o 
   5  15  -4      398.81      450.69     10.89 o 
   1  16  -4       62.59       38.36      0.91 o 
   2  16  -4        1.29        0.89      0.19 o 
   3  16  -4      657.59      707.13      4.78 o 
   4  16  -4       10.72       11.13      2.75 o 
   5  16  -4      383.30      435.71     15.14 o 
   4  17  -4       38.76       42.31      2.52 o 
   2   0  -3     5511.78     5716.09    151.65 o 
   4   0  -3     1666.96     1677.86     18.49 o 
   6   0  -3     1042.00     1005.50     34.50 o 
   8   0  -3       81.64       81.98      3.66 o 
   1   1  -3      411.61      393.78      4.55 o 
   2   1  -3     5707.73     5778.94     49.50 o 
   3   1  -3      195.54      173.99      4.14 o 
   4   1  -3     2433.84     2373.63     28.25 o 
   5   1  -3      428.32      403.52     10.20 o 
   6   1  -3     1019.52     1020.43     15.07 o 
   7   1  -3      286.36      292.61      6.46 o 
   8   1  -3       61.36       65.29      1.68 o 
   1   2  -3     4624.17     4682.44     44.31 o 
   2   2  -3     1965.60     2068.09     20.78 o 
   3   2  -3     1627.50     1691.36     17.61 o 
   4   2  -3      493.38      457.72     13.59 o 
   5   2  -3     1407.02     1386.10     13.26 o 
   6   2  -3      438.93      475.72     11.28 o 
   7   2  -3      607.66      598.33     13.76 o 
   8   2  -3       40.23       41.66      1.06 o 
   1   3  -3     3835.15     3807.35    108.05 o 
   2   3  -3      790.83      842.24      7.07 o 
   3   3  -3      291.17      288.95      4.88 o 
   4   3  -3       88.15       99.50      4.17 o 
   5   3  -3     3178.96     3182.85     31.48 o 
   6   3  -3       11.91       11.81      0.45 o 
   7   3  -3      963.15      953.67     10.69 o 
   8   3  -3        0.39        0.83      0.39 o 
   1   4  -3     3555.49     3564.72     32.40 o 
   2   4  -3     1733.83     1829.11     17.49 o 
   3   4  -3     1693.01     1717.48     21.32 o 
   4   4  -3      322.33      335.76     12.09 o 
   5   4  -3      722.20      674.23     16.16 o 
   6   4  -3       65.60       68.52      1.84 o 
   7   4  -3      668.47      634.14     15.58 o 
   8   4  -3       20.02       18.60      0.70 o 
   1   5  -3      784.92      793.24     28.07 o 
   2   5  -3     4458.45     4697.11    104.10 o 
   3   5  -3      352.59      328.89      6.71 o 
   4   5  -3      983.33      988.67     17.05 o 
   5   5  -3      369.02      366.55     15.17 o 
   6   5  -3      370.76      366.81      8.52 o 
   7   5  -3      354.56      361.17      8.43 o 
   8   5  -3       12.42       11.58      0.72 o 
   1   6  -3      671.13      706.17      5.67 o 
   2   6  -3     1439.49     1390.04     15.21 o 
   3   6  -3      160.53      181.82      5.59 o 
   4   6  -3      848.76      800.05     10.60 o 
   5   6  -3        4.09        3.29      0.34 o 
   6   6  -3      909.14      892.74     20.49 o 
   7   6  -3       26.66       28.26      0.81 o 
   8   6  -3       62.53       67.88      1.95 o 
   1   7  -3      335.30      335.46      5.48 o 
   2   7  -3     2189.78     2223.47     34.03 o 
   3   7  -3       17.42       19.79      0.92 o 
   4   7  -3     1194.51     1176.58     14.87 o 
   5   7  -3      189.42      187.70      6.41 o 
   6   7  -3      795.10      783.78     14.29 o 
   7   7  -3       82.25       82.44      1.95 o 
   8   7  -3       59.11       63.75      1.94 o 
   1   8  -3     1763.35     1961.39     16.52 o 
   2   8  -3     1313.57     1330.15     14.60 o 
   3   8  -3      147.78      157.22      9.02 o 
   4   8  -3      186.80      187.94      6.53 o 
   5   8  -3      515.20      519.94     15.19 o 
   6   8  -3       54.67       59.83      1.42 o 
   7   8  -3       64.77       68.39      1.86 o 
   8   8  -3       43.88       41.57      1.46 o 
   1   9  -3      620.43      577.59     12.34 o 
   2   9  -3      202.73      197.68      5.68 o 
   3   9  -3      350.97      307.66     10.65 o 
   4   9  -3      169.55      159.25      5.83 o 
   5   9  -3      783.85      800.82     15.06 o 
   6   9  -3       70.26       68.11      1.56 o 
   7   9  -3      340.07      335.12     11.86 o 
   1  10  -3     1267.25     1228.93     26.91 o 
   2  10  -3      404.38      375.04      7.02 o 
   3  10  -3     1228.29     1252.32     18.55 o 
   4  10  -3       80.02       83.02      3.18 o 
   5  10  -3       73.69       75.54      1.78 o 
   6  10  -3       21.81       22.50      1.08 o 
   7  10  -3      217.60      222.00      6.61 o 
   1  11  -3      411.51      410.07      6.07 o 
   2  11  -3      512.08      522.52     15.88 o 
   3  11  -3      556.33      528.02      7.45 o 
   4  11  -3       95.12      101.79      3.08 o 
   5  11  -3      596.07      572.83     13.69 o 
   6  11  -3      245.82      244.51      8.54 o 
   7  11  -3      116.49      113.66      4.34 o 
   1  12  -3      283.80      273.06     10.24 o 
   2  12  -3      227.86      236.83      4.49 o 
   3  12  -3      175.35      159.90      8.66 o 
   4  12  -3       59.49       68.06      2.04 o 
   5  12  -3        0.07        0.20      0.51 o 
   6  12  -3      274.39      288.43     12.07 o 
   7  12  -3       38.12       38.55      4.26 o 
   1  13  -3       52.45       54.36      2.73 o 
   2  13  -3      546.76      531.24      9.03 o 
   3  13  -3       46.84       47.03      1.36 o 
   4  13  -3      180.74      181.26      3.30 o 
   5  13  -3        1.23        1.38      0.17 o 
   6  13  -3      257.64      245.34      8.31 o 
   1  14  -3      148.03      126.60      4.53 o 
   3  14  -3      137.34      125.84      6.27 o 
   4  14  -3       74.46       68.83      4.02 o 
   5  14  -3       24.76       24.68      0.84 o 
   6  14  -3       66.65       61.67      4.64 o 
   1  15  -3      462.67      444.83      4.69 o 
   2  15  -3       87.88       80.53      7.17 o 
   3  15  -3       99.60       98.59      5.74 o 
   4  15  -3      105.37       98.92     11.05 o 
   5  15  -3       50.70       47.94      2.01 o 
   6  15  -3       81.39       77.34      7.78 o 
   1  16  -3      733.02      778.59     16.72 o 
   2  16  -3        0.09        0.30      0.12 o 
   3  16  -3      266.97      277.93     15.58 o 
   4  16  -3       24.69       25.88      3.90 o 
   5  16  -3       17.43       16.61      0.81 o 
   1  17  -3       11.22        8.15      0.50 o 
   2  17  -3       16.84       15.22      2.10 o 
   4  17  -3       29.10       25.94      2.14 o 
   5  17  -3       10.23        8.56      0.50 o 
   1  18  -3      128.94      136.20     24.22 o 
   2  18  -3       29.55       24.24      3.52 o 
   3  18  -3       77.69       66.28      7.70 o 
   4  18  -3        9.25       10.14      0.63 o 
   1  19  -3       58.88       36.98      3.25 o 
   2  19  -3      101.68       76.39     17.41 o 
   3  19  -3       76.58       65.29     12.69 o 
   2   0  -2      172.32      188.50      5.70 o 
   4   0  -2        1.37        4.22      1.43 o 
   6   0  -2      479.19      464.15     19.90 o 
   8   0  -2      734.52      728.21     29.46 o 
   1   1  -2     1034.54     1054.41      8.53 o 
   2   1  -2     1980.14     2008.73     13.88 o 
   3   1  -2      940.63      954.35      6.98 o 
   4   1  -2      830.24      823.83      6.95 o 
   5   1  -2      145.89      140.78      3.88 o 
   6   1  -2        5.68        6.60      0.40 o 
   7   1  -2      132.87      136.59      3.12 o 
   8   1  -2      312.18      315.01      7.37 o 
   9   1  -2        7.41        8.21      0.59 o 
   1   2  -2      515.23      523.29      4.49 o 
   2   2  -2      113.13      112.63      3.39 o 
   3   2  -2     1626.01     1587.57     25.70 o 
   4   2  -2       79.46       91.64      3.62 o 
   5   2  -2      640.12      610.79     10.70 o 
   6   2  -2      126.52      120.00      2.98 o 
   7   2  -2       59.46       63.96      1.46 o 
   8   2  -2      246.69      256.71      6.88 o 
   9   2  -2       19.77       19.42      0.79 o 
   1   3  -2     2013.07     2124.59     42.50 o 
   2   3  -2      424.02      440.28      3.61 o 
   3   3  -2      314.22      274.61      8.01 o 
   4   3  -2      341.27      365.86      9.07 o 
   5   3  -2     1056.39     1054.70     10.34 o 
   6   3  -2      270.75      270.92      6.58 o 
   7   3  -2       53.53       53.94      1.80 o 
   8   3  -2       74.60       74.88      2.33 o 
   1   4  -2      627.26      654.91      5.48 o 
   2   4  -2      322.26      328.70      4.17 o 
   3   4  -2     3568.37     3769.41     24.63 o 
   4   4  -2       13.45       18.34      0.78 o 
   5   4  -2      747.81      719.29      8.34 o 
   6   4  -2       38.67       38.88      1.04 o 
   7   4  -2       14.39       13.79      0.75 o 
   8   4  -2      101.59       99.04      3.15 o 
   0   5  -2     5441.30     5545.11     72.54 o 
   1   5  -2      136.26      127.31      2.03 o 
   2   5  -2      339.24      330.92      6.34 o 
   3   5  -2     1293.49     1288.80      9.20 o 
   4   5  -2      160.66      155.63      3.78 o 
   5   5  -2      186.99      197.19      6.62 o 
   6   5  -2       20.35       20.19      0.62 o 
   7   5  -2        9.92        9.90      0.45 o 
   8   5  -2      253.49      252.22      8.02 o 
   0   6  -2     5676.25     5924.81     55.01 o 
   1   6  -2      131.31      130.87      2.85 o 
   2   6  -2      204.85      198.65      5.25 o 
   3   6  -2      453.61      417.74      7.51 o 
   4   6  -2       12.27       13.73      0.56 o 
   5   6  -2      286.25      284.19      8.22 o 
   6   6  -2      186.49      199.97      5.24 o 
   7   6  -2        2.63        3.92      0.82 o 
   8   6  -2      412.16      419.44     10.05 o 
   0   7  -2     5607.81     5796.66     72.76 o 
   1   7  -2      732.25      771.81      7.52 o 
   2   7  -2      850.39      858.09      7.22 o 
   3   7  -2     1075.92     1070.89     17.15 o 
   4   7  -2       65.87       57.75      1.43 o 
   5   7  -2       21.47       22.23      0.87 o 
   6   7  -2      168.62      178.58      4.13 o 
   7   7  -2       75.49       71.94      1.76 o 
   8   7  -2      674.47      674.59     14.67 o 
   0   8  -2     1027.54      982.59     13.28 o 
   1   8  -2       33.33       37.92      2.28 o 
   2   8  -2      271.45      271.28      4.28 o 
   3   8  -2      747.30      716.68      7.06 o 
   4   8  -2       25.86       28.80      0.79 o 
   5   8  -2      218.22      218.88      5.02 o 
   6   8  -2      296.90      300.53      6.39 o 
   7   8  -2        5.55        7.61      0.33 o 
   8   8  -2      440.89      438.53     10.02 o 
   1   9  -2       40.91       47.46      1.86 o 
   2   9  -2      301.64      279.32      3.61 o 
   3   9  -2      884.44      885.93     18.81 o 
   4   9  -2       18.59       17.69      0.57 o 
   5   9  -2      399.36      422.44     16.73 o 
   6   9  -2      309.92      314.95      7.29 o 
   7   9  -2        8.49        8.58      0.47 o 
   8   9  -2      147.18      137.42      4.92 o 
   0  10  -2      701.87      706.16     11.61 o 
   1  10  -2       55.44       58.00      1.50 o 
   2  10  -2      191.93      195.14      5.08 o 
   3  10  -2     1367.29     1295.96     14.39 o 
   4  10  -2      888.87      885.17     14.71 o 
   5  10  -2     1037.15     1001.85     18.72 o 
   6  10  -2      304.09      308.54     11.42 o 
   7  10  -2       44.99       43.56      1.56 o 
   8  10  -2       38.96       38.03      1.23 o 
   0  11  -2     2080.13     2113.76     30.95 o 
   1  11  -2      200.52      195.08      6.39 o 
   2  11  -2       42.54       43.34      1.50 o 
   3  11  -2     1122.77     1139.97     17.04 o 
   4  11  -2      251.18      260.48      8.30 o 
   5  11  -2      465.44      459.72     12.42 o 
   6  11  -2      126.12      141.28      3.08 o 
   7  11  -2       19.16       18.49      0.61 o 
   0  12  -2     1504.23     1531.36     51.46 o 
   1  12  -2      274.63      268.74      6.98 o 
   2  12  -2       96.79       92.42      2.89 o 
   3  12  -2      935.48      932.17     13.54 o 
   4  12  -2      590.69      582.65     18.02 o 
   5  12  -2      170.46      184.39      6.25 o 
   6  12  -2      281.76      278.49      5.39 o 
   7  12  -2        6.47        6.66      0.46 o 
   1  13  -2       50.02       50.03      1.37 o 
   2  13  -2      289.02      303.05      9.04 o 
   3  13  -2      220.92      209.00      6.39 o 
   4  13  -2      108.26      116.29      2.78 o 
   5  13  -2       84.37       89.76      3.13 o 
   6  13  -2      197.55      202.12      4.73 o 
   7  13  -2       16.58       16.95      0.70 o 
   0  14  -2       46.41       55.06      6.50 o 
   1  14  -2        5.78        5.15      0.36 o 
   2  14  -2       18.44       19.80      1.20 o 
   3  14  -2      277.67      285.47      8.00 o 
   4  14  -2        4.79        4.76      0.30 o 
   5  14  -2       70.16       73.44      1.56 o 
   6  14  -2      412.66      438.57      8.48 o 
   0  15  -2     1616.50     1599.78     34.51 o 
   1  15  -2       31.51       31.63      1.06 o 
   2  15  -2      301.48      301.81      7.06 o 
   3  15  -2      615.18      625.58      9.59 o 
   4  15  -2       60.24       65.42      2.14 o 
   5  15  -2      201.42      212.40      4.87 o 
   6  15  -2       36.57       34.62      2.42 o 
   0  16  -2      349.95      313.43     10.79 o 
   1  16  -2       49.66       48.66      1.72 o 
   2  16  -2      106.87       98.10      5.62 o 
   3  16  -2      631.62      621.83     21.24 o 
   4  16  -2       24.96       26.46      1.16 o 
   5  16  -2      492.78      520.68     14.83 o 
   6  16  -2       30.49       29.31      2.00 o 
   0  17  -2      754.82      756.28      7.67 o 
   1  17  -2       28.81       29.08      1.35 o 
   2  17  -2       36.72       34.44      3.21 o 
   3  17  -2      426.04      405.11     13.28 o 
   4  17  -2       15.44       14.64      0.64 o 
   5  17  -2      207.80      201.18      7.76 o 
   0  18  -2      353.51      322.63     18.09 o 
   1  18  -2       31.59       33.58      1.38 o 
   2  18  -2        0.37        0.51      0.15 o 
   3  18  -2      187.70      167.59      6.53 o 
   4  18  -2       48.26       46.90      3.12 o 
   5  18  -2      104.18       92.29      7.73 o 
   0  19  -2      488.66      492.00     30.19 o 
   1  19  -2        4.80        4.48      0.53 o 
   2  19  -2       61.10       42.83      4.66 o 
   3  19  -2       20.56       18.72      0.94 o 
   4  19  -2       11.03       11.38      1.48 o 
   0  20  -2      199.18      152.68     15.68 o 
   1  20  -2        3.67        3.50      0.39 o 
   2  20  -2       68.64       56.47      5.68 o 
   3  20  -2       33.85       25.44      1.63 o 
   0  21  -2      236.35      237.15     30.24 o 
   1  21  -2        2.73        2.28      0.32 o 
   2  21  -2       69.38       46.93      7.18 o 
   2   0  -1      740.34      736.52      7.70 o 
   4   0  -1      102.49       97.75      7.91 o 
   6   0  -1     2440.03     2452.27     33.25 o 
   8   0  -1      137.81      126.98      4.14 o 
   1   1  -1     5930.97     6073.30     40.06 o 
   2   1  -1     3008.81     2911.24     26.37 o 
   3   1  -1      247.81      223.59      6.40 o 
   4   1  -1       89.36       91.44      5.89 o 
   5   1  -1      121.95      112.18      3.20 o 
   6   1  -1      493.61      491.17     12.27 o 
   7   1  -1      510.87      507.24     11.51 o 
   8   1  -1       10.33       11.50      0.59 o 
   9   1  -1      299.76      293.53      7.82 o 
   1   2  -1     3138.59     3152.33     21.01 o 
   2   2  -1     1773.57     1859.05     12.82 o 
   3   2  -1      195.29      172.08      4.45 o 
   4   2  -1       20.75       22.62      1.55 o 
   5   2  -1      511.68      549.94     26.23 o 
   6   2  -1       78.07       74.21      2.14 o 
   7   2  -1      169.46      171.47      3.61 o 
   8   2  -1       27.58       29.14      0.68 o 
   9   2  -1      325.25      328.18      7.39 o 
   1   3  -1     2474.37     2415.29     31.07 o 
   2   3  -1      647.31      658.93      8.89 o 
   3   3  -1     1883.03     1979.64     32.71 o 
   4   3  -1      134.73      148.66      5.74 o 
   5   3  -1      807.60      820.31     15.61 o 
   6   3  -1        6.66        8.59      0.46 o 
   7   3  -1       78.65       81.99      1.71 o 
   8   3  -1       29.98       30.92      0.81 o 
   9   3  -1      171.18      178.67      3.85 o 
   1   4  -1       25.18       25.51      1.46 o 
   2   4  -1      665.29      671.12      5.13 o 
   3   4  -1     1555.67     1643.57     11.46 o 
   4   4  -1      188.13      185.82      4.56 o 
   5   4  -1      178.84      183.30      6.82 o 
   6   4  -1      125.86      130.85      5.75 o 
   7   4  -1       80.52       77.91      1.65 o 
   8   4  -1       46.32       48.27      1.09 o 
   9   4  -1      276.36      279.51      7.81 o 
   1   5  -1     1777.53     1854.75     14.66 o 
   2   5  -1      249.44      227.58      4.43 o 
   3   5  -1      623.60      664.05     11.38 o 
   4   5  -1      167.37      178.67      9.93 o 
   5   5  -1      270.61      263.65      8.03 o 
   6   5  -1      674.81      668.99     12.77 o 
   7   5  -1       74.07       75.70      1.82 o 
   8   5  -1        6.85        7.48      0.64 o 
   1   6  -1      903.41      947.00     16.62 o 
   2   6  -1      856.96      833.94      7.26 o 
   3   6  -1      149.75      168.54      3.68 o 
   4   6  -1       93.23       96.80      4.17 o 
   5   6  -1       21.06       20.52      0.92 o 
   6   6  -1      953.48      927.94     14.18 o 
   7   6  -1       37.26       33.99      0.81 o 
   8   6  -1       17.06       17.96      0.99 o 
   1   7  -1     1263.84     1391.81     21.19 o 
   2   7  -1     1715.31     1769.24     13.85 o 
   3   7  -1      228.42      258.06     11.47 o 
   4   7  -1      165.46      152.73      5.78 o 
   5   7  -1      120.84      124.24      5.26 o 
   6   7  -1      407.37      405.93      9.43 o 
   7   7  -1       30.81       32.10      1.29 o 
   8   7  -1       44.17       42.90      1.10 o 
   1   8  -1       29.88       29.31      0.92 o 
   2   8  -1      682.39      667.33     13.88 o 
   3   8  -1      206.76      205.79     13.34 o 
   4   8  -1      386.00      365.24     11.20 o 
   5   8  -1      425.40      416.90     17.23 o 
   6   8  -1      346.31      349.17      7.80 o 
   7   8  -1      336.14      328.06      6.29 o 
   8   8  -1       10.68       13.04      0.92 o 
   1   9  -1     1008.72     1026.80      8.53 o 
   2   9  -1      853.13      831.55     13.72 o 
   3   9  -1      297.23      289.59     12.93 o 
   4   9  -1      246.13      261.71      7.68 o 
   5   9  -1      540.53      504.51     12.52 o 
   6   9  -1        2.77        2.06      0.29 o 
   7   9  -1      173.57      164.82      3.37 o 
   8   9  -1       63.95       63.25      1.78 o 
   1  10  -1      915.03      903.09     21.33 o 
   2  10  -1     1121.06     1130.80     10.40 o 
   3  10  -1      367.80      376.07     11.36 o 
   4  10  -1      237.26      249.41      7.24 o 
   5  10  -1      390.12      390.03     10.30 o 
   6  10  -1       29.19       29.28      0.71 o 
   7  10  -1      187.40      183.04      5.43 o 
   8  10  -1        5.13        4.14      0.47 o 
   1  11  -1     1522.80     1491.92     31.00 o 
   2  11  -1      393.48      368.76     15.12 o 
   3  11  -1     1304.03     1339.90     16.53 o 
   4  11  -1      239.04      243.72      5.78 o 
   5  11  -1       14.07       16.40      0.77 o 
   6  11  -1      270.03      264.04      6.60 o 
   7  11  -1      105.21      112.20      3.37 o 
   8  11  -1        9.47        9.54      0.44 o 
   1  12  -1      288.02      271.39      7.79 o 
   2  12  -1      696.91      697.47     15.26 o 
   3  12  -1      462.67      449.30     16.80 o 
   4  12  -1      181.16      181.72      4.94 o 
   5  12  -1      412.02      432.75     13.60 o 
   6  12  -1      521.77      530.51     11.66 o 
   7  12  -1       70.36       77.95      2.69 o 
   1  13  -1      560.49      517.50      8.57 o 
   2  13  -1      736.03      743.40      9.83 o 
   3  13  -1      176.58      187.34      5.90 o 
   4  13  -1      185.36      196.83      4.65 o 
   5  13  -1       87.96       92.37      1.95 o 
   6  13  -1      197.61      207.35      5.33 o 
   7  13  -1       11.06       10.69      0.58 o 
   1  14  -1      894.79      800.49     21.94 o 
   2  14  -1      931.61      938.47     32.81 o 
   3  14  -1      345.32      355.78     23.66 o 
   4  14  -1      352.27      375.62      9.36 o 
   5  14  -1      174.21      184.46      4.06 o 
   6  14  -1      143.03      151.20      5.09 o 
   7  14  -1       14.65       14.35      0.62 o 
   1  15  -1      929.64      858.63     20.02 o 
   2  15  -1      410.66      406.06     11.26 o 
   3  15  -1      343.96      344.83     19.85 o 
   4  15  -1       94.59      102.68      1.93 o 
   5  15  -1      202.80      214.32      6.77 o 
   6  15  -1      160.30      169.12      4.67 o 
   1  16  -1      374.97      348.24     10.83 o 
   2  16  -1      193.72      195.82      9.78 o 
   3  16  -1      259.70      262.30     13.74 o 
   4  16  -1       29.45       31.80      0.71 o 
   5  16  -1      246.67      248.77     12.41 o 
   6  16  -1       19.28       21.81      0.80 o 
   1  17  -1      366.11      379.53     13.62 o 
   2  17  -1       38.76       41.30      1.93 o 
   3  17  -1      218.89      228.19      5.26 o 
   4  17  -1       62.08       64.94      1.62 o 
   5  17  -1       81.31       85.22      6.42 o 
   1  18  -1      240.63      243.91      6.26 o 
   2  18  -1      392.92      392.05     12.88 o 
   3  18  -1        8.07        7.26      0.74 o 
   4  18  -1      184.62      181.91      8.04 o 
   5  18  -1       95.13       95.78      3.65 o 
   1  19  -1        5.89        7.11      0.34 o 
   2  19  -1      306.12      288.54      9.16 o 
   3  19  -1       32.30       32.05      1.15 o 
   4  19  -1      134.40      129.04      4.05 o 
   1  20  -1      124.21      112.25      4.12 o 
   2  20  -1      422.80      403.33     15.90 o 
   3  20  -1       37.10       33.01      2.52 o 
   4  20  -1      198.90      171.05      7.33 o 
   1  21  -1      304.13      311.32     10.34 o 
   2  21  -1       72.82       71.38      3.01 o 
   3  21  -1      213.44      172.26     20.10 o 
   1  22  -1      294.41      276.63     10.56 o 
   2   0   0    13453.18    14114.37    186.89 o 
   4   0   0      232.25      213.17      7.43 o 
   6   0   0      406.05      438.56     19.40 o 
   8   0   0      100.35      103.60      2.85 o 
   0   1   0     8047.90     7263.70     95.10 o 
   1   1   0        3.33        5.95      0.65 o 
   2   1   0      671.06      636.36      4.75 o 
   3   1   0     2749.17     2868.30     27.82 o 
   4   1   0       44.88       43.09      1.80 o 
   5   1   0      634.42      625.11     21.51 o 
   6   1   0     1027.38      991.52     20.10 o 
   7   1   0       62.72       61.82      1.40 o 
   8   1   0     1279.49     1246.78     12.45 o 
   9   1   0      135.78      128.61      2.53 o 
   0   2   0      947.05      897.03     12.15 o 
   1   2   0      219.28      197.97      1.63 o 
   2   2   0     1332.83     1268.96      8.93 o 
   3   2   0     6614.96     6519.31     43.54 o 
   4   2   0      231.92      277.25     12.49 o 
   5   2   0     1169.79     1124.15     19.44 o 
   6   2   0      730.71      682.77     20.19 o 
   7   2   0      120.12      119.28      3.27 o 
   8   2   0     1122.68     1139.79     26.08 o 
   9   2   0      308.27      304.83      6.58 o 
   0   3   0      259.49      250.66      3.89 o 
   1   3   0      437.99      439.08      3.31 o 
   2   3   0       25.73       30.98      0.83 o 
   3   3   0     9292.67     9561.77     63.46 o 
   4   3   0      126.36      160.29      5.50 o 
   5   3   0     2305.58     2307.91     30.66 o 
   6   3   0       11.25       13.52      0.47 o 
   7   3   0       21.70       22.40      0.65 o 
   8   3   0        1.39        3.92      0.56 o 
   9   3   0       31.34       29.70      1.19 o 
   0   4   0     3083.08     2911.45     38.91 o 
   1   4   0     1531.41     1558.49     12.39 o 
   2   4   0     1539.35     1553.28     10.89 o 
   3   4   0     9101.40     9345.76     62.24 o 
   4   4   0      607.88      665.26      6.44 o 
   5   4   0     1315.96     1339.60     22.89 o 
   6   4   0       26.59       22.62      0.75 o 
   7   4   0       68.67       73.04      1.61 o 
   8   4   0      169.62      168.94      2.98 o 
   9   4   0       76.54       72.28      1.67 o 
   0   5   0     9363.35     9462.86    124.70 o 
   1   5   0       23.19       25.85      1.61 o 
   2   5   0      117.03       97.40      2.57 o 
   3   5   0     2092.97     2087.20     14.12 o 
   4   5   0      637.55      670.29      7.46 o 
   5   5   0     1421.07     1428.07     24.41 o 
   6   5   0      806.97      790.43     30.98 o 
   7   5   0       44.05       44.41      1.01 o 
   8   5   0      541.44      537.04     10.66 o 
   9   5   0       28.94       25.89      1.08 o 
   0   6   0    18838.61    19036.21    238.05 o 
   1   6   0      130.57      133.58      6.69 o 
   2   6   0     1697.17     1602.52     11.39 o 
   3   6   0      199.86      174.45      5.64 o 
   4   6   0       66.11       76.42      1.84 o 
   5   6   0       91.88      102.46      4.16 o 
   6   6   0      777.62      803.55     13.64 o 
   7   6   0        0.09        1.73      0.45 o 
   8   6   0      903.44      933.42     21.56 o 
   0   7   0     8551.21     8365.09    110.77 o 
   1   7   0      210.55      227.97      6.37 o 
   2   7   0      611.57      622.31     12.90 o 
   3   7   0      671.49      633.81     21.23 o 
   4   7   0        2.55        4.28      0.48 o 
   5   7   0       95.01      108.58      4.63 o 
   6   7   0      307.98      319.27      8.12 o 
   7   7   0       47.92       44.76      0.94 o 
   8   7   0      647.56      653.35     16.52 o 
   0   8   0     7510.27     7403.74     98.45 o 
   1   8   0        0.91        1.43      0.24 o 
   2   8   0      814.08      840.21      7.76 o 
   3   8   0     1272.00     1269.29     14.87 o 
   4   8   0        0.70        1.43      0.47 o 
   5   8   0      243.31      260.88     10.02 o 
   6   8   0      189.87      207.14      4.85 o 
   7   8   0       51.49       48.99      1.01 o 
   8   8   0      342.68      368.44      7.70 o 
   0   9   0      716.22      745.64     11.18 o 
   1   9   0      130.30      149.73      4.74 o 
   2   9   0       94.40      108.15      2.56 o 
   3   9   0     1953.66     2005.22     22.16 o 
   4   9   0        0.25        0.27      0.30 o 
   5   9   0     1114.11     1156.78     12.94 o 
   6   9   0      218.31      213.82      4.09 o 
   7   9   0       23.88       21.39      0.59 o 
   8   9   0      397.68      398.30      8.06 o 
   0  10   0      116.24      107.70      4.07 o 
   1  10   0        5.88        7.39      0.53 o 
   2  10   0        1.10        0.89      0.51 o 
   3  10   0     1515.43     1550.18     30.39 o 
   4  10   0       56.56       56.90      1.89 o 
   5  10   0      526.44      546.02     18.11 o 
   6  10   0       37.94       37.95      1.33 o 
   7  10   0        1.34        1.75      0.25 o 
   8  10   0        3.89        4.31      0.50 o 
   0  11   0      740.72      600.04     24.51 o 
   1  11   0      343.14      315.03      8.49 o 
   2  11   0       41.24       29.75      1.53 o 
   3  11   0     1930.93     1967.49     39.55 o 
   4  11   0       70.08       73.44      1.79 o 
   5  11   0      346.59      360.64     11.24 o 
   6  11   0       71.82       73.63      1.68 o 
   7  11   0       18.27       18.97      0.70 o 
   8  11   0      181.79      181.53      4.74 o 
   0  12   0     1846.61     1461.24     22.73 o 
   1  12   0        0.02       -0.21      0.54 o 
   2  12   0      108.06      130.97      4.60 o 
   3  12   0      167.49      178.30      6.92 o 
   4  12   0        2.81        2.60      0.92 o 
   5  12   0      303.27      327.64      8.34 o 
   6  12   0      136.70      149.49      7.08 o 
   7  12   0       25.50       25.97      0.85 o 
   0  13   0      267.72      259.92     12.34 o 
   1  13   0      169.10      160.90      3.47 o 
   2  13   0      354.17      345.77      9.54 o 
   3  13   0      244.16      246.38      8.79 o 
   4  13   0      475.87      489.21     11.96 o 
   5  13   0      156.85      167.20      3.54 o 
   6  13   0      397.57      407.05      9.31 o 
   7  13   0       95.52       93.88      2.41 o 
   0  14   0     1112.37     1037.73     33.72 o 
   1  14   0      357.71      338.46      6.48 o 
   2  14   0      265.57      269.73      5.00 o 
   3  14   0       10.40        9.88      0.66 o 
   4  14   0      117.87      115.57      2.77 o 
   5  14   0      219.42      232.09      5.05 o 
   6  14   0        3.32        4.46      0.59 o 
   7  14   0       68.31       65.40      2.14 o 
   1  15   0      111.13      102.67      2.34 o 
   2  15   0       63.79       64.41      1.45 o 
   3  15   0      135.35      138.51      3.39 o 
   4  15   0        2.97        2.54      0.27 o 
   5  15   0      482.41      520.01     27.88 o 
   6  15   0       60.28       64.35      1.95 o 
   0  16   0       83.05       69.54      2.74 o 
   1  16   0        4.99        5.42      0.38 o 
   2  16   0       49.37       47.93      2.14 o 
   3  16   0      323.46      331.83      8.83 o 
   4  16   0        9.04        9.05      0.34 o 
   5  16   0        9.13        9.19      0.38 o 
   6  16   0       56.00       52.24      1.71 o 
   0  17   0        0.45        0.98      0.42 o 
   1  17   0       21.89       22.13      1.02 o 
   2  17   0       70.20       68.45      2.08 o 
   3  17   0      403.02      409.95      6.52 o 
   4  17   0       16.80       17.13      1.90 o 
   5  17   0      127.21      126.02      3.19 o 
   6  17   0       13.79       17.05      1.12 o 
   0  18   0      114.52      103.98      2.87 o 
   1  18   0       18.64       14.43      0.51 o 
   2  18   0       11.05       11.06      0.81 o 
   3  18   0       16.76       20.14      1.13 o 
   4  18   0      134.62      135.17      4.64 o 
   5  18   0      157.18      169.29      7.17 o 
   0  19   0      108.80      104.79      2.56 o 
   1  19   0       21.46       23.12      0.50 o 
   2  19   0        9.63       10.02      0.98 o 
   3  19   0       44.18       46.51      1.47 o 
   4  19   0        4.08        5.44      0.34 o 
   0  20   0       65.35       57.19      2.03 o 
   1  20   0       43.80       40.10      1.46 o 
   2  20   0        0.20        0.69      0.57 o 
   3  20   0        4.90        4.11      0.49 o 
   4  20   0        0.01        0.27      0.45 o 
   0  21   0      148.34      138.03      4.51 o 
   1  21   0       11.55       10.06      0.66 o 
   2  21   0       24.03       23.27      0.92 o 
   3  21   0       33.97       33.21      1.16 o 
   0  22   0      236.03      247.99     12.18 o 
   1  22   0       55.30       54.52      2.02 o 
   2   0   1      683.50      684.11      7.18 o 
   4   0   1      131.99      115.76      3.98 o 
   6   0   1     2463.72     2422.25     33.07 o 
   8   0   1      137.41      131.14      3.71 o 
   1   1   1     6042.74     6320.68     41.66 o 
   2   1   1     3002.60     2949.81     19.94 o 
   3   1   1      246.99      209.88      6.07 o 
   4   1   1       78.12       74.49      3.02 o 
   5   1   1      118.30      105.21      3.20 o 
   6   1   1      490.16      490.13     17.55 o 
   7   1   1      488.42      500.60     10.43 o 
   8   1   1       10.74       10.96      0.44 o 
   9   1   1      292.04      284.84      5.26 o 
   1   2   1     2997.11     2990.44     19.96 o 
   2   2   1     1816.16     1906.11     13.11 o 
   3   2   1      185.27      157.58      4.05 o 
   4   2   1       30.36       33.48      1.09 o 
   5   2   1      514.20      538.37     18.95 o 
   6   2   1       79.57       72.13      2.82 o 
   7   2   1      181.23      179.54      3.57 o 
   8   2   1       27.15       28.95      0.94 o 
   9   2   1      334.72      330.54      8.02 o 
   1   3   1     2493.63     2469.06     46.69 o 
   2   3   1      655.52      664.25      5.02 o 
   3   3   1     1928.70     1989.23     13.99 o 
   4   3   1      139.11      137.95      3.56 o 
   5   3   1      790.78      813.51     16.87 o 
   6   3   1        6.62        7.43      0.37 o 
   7   3   1       89.53       89.99      1.95 o 
   8   3   1       29.87       31.62      0.88 o 
   9   3   1      174.42      179.45      3.85 o 
   1   4   1       12.27       13.10      1.11 o 
   2   4   1      670.75      683.59      5.20 o 
   3   4   1     1538.91     1619.88     15.73 o 
   4   4   1      174.10      193.22      7.72 o 
   5   4   1      194.21      192.40      5.73 o 
   6   4   1      122.55      124.88      3.07 o 
   7   4   1       87.07       86.30      1.91 o 
   8   4   1       46.09       46.68      1.14 o 
   9   4   1      277.75      272.59      6.89 o 
   1   5   1     1831.14     1904.53     18.51 o 
   2   5   1      227.62      203.71      4.43 o 
   3   5   1      620.19      640.97     18.00 o 
   4   5   1      138.62      139.79      4.79 o 
   5   5   1      282.57      282.00     11.18 o 
   6   5   1      672.03      675.16     15.32 o 
   7   5   1       84.58       86.13      1.88 o 
   8   5   1        6.63        7.34      0.56 o 
   1   6   1      926.45      973.82     16.64 o 
   2   6   1      843.43      849.19     15.07 o 
   3   6   1      152.51      170.84      9.01 o 
   4   6   1      108.78      102.13      2.48 o 
   5   6   1       22.26       20.22      0.66 o 
   6   6   1      972.75      969.64     14.35 o 
   7   6   1       39.91       38.90      1.73 o 
   8   6   1       16.62       16.32      1.07 o 
   1   7   1     1235.98     1337.29     18.91 o 
   2   7   1     1733.92     1812.82     12.35 o 
   3   7   1      228.94      246.62     11.93 o 
   4   7   1      173.07      156.56      4.12 o 
   5   7   1      117.74      120.62      3.93 o 
   6   7   1      400.98      382.03     11.66 o 
   7   7   1       28.20       27.95      0.80 o 
   8   7   1       45.15       45.46      2.17 o 
   1   8   1       20.60       23.05      1.64 o 
   2   8   1      710.50      715.41     13.91 o 
   3   8   1      205.97      202.02      4.51 o 
   4   8   1      422.61      408.32     14.43 o 
   5   8   1      419.73      407.65     14.09 o 
   6   8   1      353.24      353.80      8.06 o 
   7   8   1      318.93      320.63      5.94 o 
   8   8   1       11.01       11.75      0.55 o 
   1   9   1     1043.83     1027.84     10.65 o 
   2   9   1      871.13      889.97     16.32 o 
   3   9   1      300.29      295.55      6.34 o 
   4   9   1      261.13      269.72      9.17 o 
   5   9   1      538.10      535.68     16.91 o 
   6   9   1        3.10        3.30      0.34 o 
   7   9   1      164.26      159.77      3.31 o 
   8   9   1       63.90       64.33      1.70 o 
   1  10   1      881.81      858.94     19.39 o 
   2  10   1     1114.95     1121.00     11.91 o 
   3  10   1      367.40      366.09     16.73 o 
   4  10   1      232.90      241.26      8.68 o 
   5  10   1      397.57      395.68      8.45 o 
   6  10   1       29.89       31.44      0.94 o 
   7  10   1      211.39      213.77      3.81 o 
   8  10   1        5.15        5.29      0.57 o 
   1  11   1     1579.61     1584.98     17.57 o 
   2  11   1      382.89      361.18     10.29 o 
   3  11   1     1315.25     1334.32     16.10 o 
   4  11   1      217.52      232.57      9.09 o 
   5  11   1       18.16       20.02      0.56 o 
   6  11   1      265.10      274.39      5.38 o 
   7  11   1      116.38      124.88      3.49 o 
   8  11   1        9.29       10.54      0.84 o 
   1  12   1      297.15      275.70      9.58 o 
   2  12   1      728.61      693.53     15.89 o 
   3  12   1      455.10      464.99     15.70 o 
   4  12   1      183.53      190.65      7.05 o 
   5  12   1      423.90      414.25     10.49 o 
   6  12   1      513.07      526.35     10.69 o 
   7  12   1       78.57       80.33      1.84 o 
   1  13   1      558.47      529.97     14.73 o 
   2  13   1      723.57      710.21     19.23 o 
   3  13   1      176.62      189.94      5.41 o 
   4  13   1      192.91      198.20      4.58 o 
   5  13   1       87.35       86.89      1.98 o 
   6  13   1      205.39      207.88      3.78 o 
   7  13   1       11.25       13.09      1.83 o 
   1  14   1      880.19      800.69     19.30 o 
   2  14   1      933.06      888.64     18.45 o 
   3  14   1      337.73      343.73      9.72 o 
   4  14   1      375.82      376.09      8.65 o 
   5  14   1      177.24      174.69      3.93 o 
   6  14   1      156.05      154.69      5.35 o 
   7  14   1       11.72       13.18      0.62 o 
   1  15   1      948.83      843.56     21.22 o 
   2  15   1      430.18      425.09      8.85 o 
   3  15   1      349.09      340.13      7.83 o 
   4  15   1       99.69      105.23      2.32 o 
   5  15   1      197.36      194.74      4.88 o 
   6  15   1      153.54      152.01      4.69 o 
   1  16   1      361.95      331.51      8.86 o 
   2  16   1      196.22      181.74      3.76 o 
   3  16   1      256.61      252.24      5.99 o 
   4  16   1       30.63       30.44      0.75 o 
   5  16   1      253.10      266.32     10.37 o 
   6  16   1       19.04       21.40      0.82 o 
   1  17   1      379.85      368.37      7.74 o 
   2  17   1       40.64       40.22      1.51 o 
   3  17   1      224.54      224.44      5.46 o 
   4  17   1       56.86       61.92      3.34 o 
   5  17   1       80.33       89.88      2.34 o 
   1  18   1      247.62      245.33      4.32 o 
   2  18   1      394.87      387.08     10.78 o 
   3  18   1        7.24        7.41      0.48 o 
   4  18   1      183.23      168.93      6.71 o 
   5  18   1       96.83       96.42      2.80 o 
   1  19   1        6.33        8.21      0.82 o 
   2  19   1      301.15      301.82      5.25 o 
   3  19   1       31.58       32.90      1.51 o 
   4  19   1      131.87      130.74      4.16 o 
   1  20   1      123.45      116.74      3.36 o 
   2  20   1      429.18      445.80      9.44 o 
   3  20   1       36.79       36.72      2.00 o 
   4  20   1      204.66      186.04     11.80 o 
   1  21   1      299.97      305.24      8.50 o 
   2  21   1       69.96       79.49      1.84 o 
   3  21   1      211.32      208.10      5.75 o 
   1  22   1      293.12      293.17      7.49 o 
   0   0   2     5245.64     4781.56     63.25 o 
   2   0   2      144.48      144.87      5.26 o 
   4   0   2        1.35        0.70      0.89 o 
   6   0   2      488.09      450.58     13.85 o 
   8   0   2      748.37      709.10     26.62 o 
   0   1   2     7955.44     7668.37    122.28 o 
   1   1   2     1023.28     1031.86      7.23 o 
   2   1   2     1932.52     1971.12     20.15 o 
   3   1   2      937.71      967.51      7.19 o 
   4   1   2      831.10      815.10      8.61 o 
   5   1   2      162.06      160.52      7.17 o 
   6   1   2        7.73        7.91      0.43 o 
   7   1   2      136.14      139.95      3.16 o 
   8   1   2      313.40      311.41      5.60 o 
   9   1   2        7.52        7.34      0.74 o 
   0   2   2     3738.96     3586.00     33.67 o 
   1   2   2      539.42      552.93      4.12 o 
   2   2   2      128.31      135.88      3.01 o 
   3   2   2     1663.98     1613.22     11.08 o 
   4   2   2       79.48       88.65      2.53 o 
   5   2   2      624.17      592.39     16.16 o 
   6   2   2      115.27      114.20      2.78 o 
   7   2   2       53.57       55.84      1.42 o 
   8   2   2      233.84      234.45      4.25 o 
   9   2   2       17.32       17.16      0.68 o 
   0   3   2      905.47      916.07     13.39 o 
   1   3   2     2011.57     2159.87     16.82 o 
   2   3   2      421.62      447.73      4.04 o 
   3   3   2      337.09      291.75     10.33 o 
   4   3   2      341.27      364.83     11.28 o 
   5   3   2     1051.23     1035.95     20.30 o 
   6   3   2      267.82      269.12      6.83 o 
   7   3   2       51.14       51.53      0.99 o 
   8   3   2       73.75       75.82      2.15 o 
   0   4   2      843.61      821.59     12.51 o 
   1   4   2      597.35      622.57      5.22 o 
   2   4   2      335.96      340.04      3.99 o 
   3   4   2     3506.63     3713.50     24.25 o 
   4   4   2       13.49       16.70      0.59 o 
   5   4   2      740.06      699.45     22.05 o 
   6   4   2       43.67       44.19      1.73 o 
   7   4   2       11.64       12.28      0.45 o 
   8   4   2      104.06      107.68      3.21 o 
   0   5   2     5506.52     5521.98     74.11 o 
   1   5   2      127.03      118.85      1.97 o 
   2   5   2      346.37      340.82      5.55 o 
   3   5   2     1254.88     1274.14      9.08 o 
   4   5   2      161.27      153.07      3.97 o 
   5   5   2      171.60      169.81      7.88 o 
   6   5   2       24.13       24.55      1.00 o 
   7   5   2       11.79       12.22      0.49 o 
   8   5   2      252.73      248.89      6.60 o 
   0   6   2     5764.16     5911.39     79.43 o 
   1   6   2      131.86      130.64      2.21 o 
   2   6   2      227.70      213.75     14.23 o 
   3   6   2      443.63      428.50      7.33 o 
   4   6   2       11.97       13.37      0.88 o 
   5   6   2      277.54      294.94     10.93 o 
   6   6   2      178.72      190.47      3.74 o 
   7   6   2        2.76        4.69      0.81 o 
   8   6   2      403.86      414.29      7.98 o 
   0   7   2     5438.53     5760.33     74.20 o 
   1   7   2      739.76      780.92     25.08 o 
   2   7   2      795.44      802.78      9.73 o 
   3   7   2     1096.77     1135.11     10.00 o 
   4   7   2       65.78       58.15      2.76 o 
   5   7   2       24.56       25.13      0.65 o 
   6   7   2      168.14      169.89      3.36 o 
   7   7   2       73.49       74.02      1.38 o 
   8   7   2      685.95      678.51     13.13 o 
   0   8   2      987.01      921.01     14.05 o 
   1   8   2       37.69       36.24      1.30 o 
   2   8   2      246.77      244.93      6.38 o 
   3   8   2      769.38      752.34      7.11 o 
   4   8   2       25.55       27.20      1.95 o 
   5   8   2      224.92      235.55      4.99 o 
   6   8   2      283.41      289.40      9.74 o 
   7   8   2        4.90        6.87      0.45 o 
   8   8   2      433.62      436.27      9.57 o 
   0   9   2      995.57      983.51     15.10 o 
   1   9   2       38.43       42.95      1.03 o 
   2   9   2      290.29      278.86      4.38 o 
   3   9   2      903.22      939.40     21.40 o 
   4   9   2       18.52       18.13      0.88 o 
   5   9   2      417.58      443.41     10.79 o 
   6   9   2      298.05      291.32      5.58 o 
   7   9   2       10.56       10.59      0.33 o 
   8   9   2      139.21      131.11      3.01 o 
   0  10   2      712.86      702.18     23.87 o 
   1  10   2       47.21       48.67      2.52 o 
   2  10   2      192.28      199.56      4.57 o 
   3  10   2     1342.30     1327.49     16.39 o 
   4  10   2      889.82      889.20     13.38 o 
   5  10   2     1018.71     1013.84     22.44 o 
   6  10   2      308.54      301.40      5.42 o 
   7  10   2       42.70       40.46      1.86 o 
   8  10   2       40.43       38.56      1.29 o 
   0  11   2     2112.02     2117.59     32.67 o 
   1  11   2      187.43      175.52      5.91 o 
   2  11   2       44.30       41.59      1.28 o 
   3  11   2     1078.19     1117.02     16.79 o 
   4  11   2      250.76      265.31      5.48 o 
   5  11   2      453.88      441.43      9.00 o 
   6  11   2      135.79      141.10      2.90 o 
   7  11   2       21.44       20.65      0.65 o 
   0  12   2     1507.73     1505.97     69.53 o 
   1  12   2      269.39      256.49      8.65 o 
   2  12   2      113.75      110.30      2.72 o 
   3  12   2      913.03      926.24     25.30 o 
   4  12   2      590.15      600.80     15.70 o 
   5  12   2      160.17      163.91      3.24 o 
   6  12   2      273.60      269.44      5.40 o 
   7  12   2        6.57        7.74      0.54 o 
   0  13   2     1479.58     1468.50     52.04 o 
   1  13   2       49.97       49.41      2.72 o 
   2  13   2      283.06      294.46      6.12 o 
   3  13   2      220.49      208.38      4.91 o 
   4  13   2      108.05      114.65      2.82 o 
   5  13   2       84.64       84.23      1.76 o 
   6  13   2      188.77      182.90     10.28 o 
   7  13   2       16.34       16.90      0.92 o 
   0  14   2       38.36       40.68      1.67 o 
   1  14   2        6.88        4.98      0.45 o 
   2  14   2       13.25       14.13      0.79 o 
   3  14   2      284.63      291.77      7.30 o 
   4  14   2        4.71        4.61      0.56 o 
   5  14   2       71.48       73.26      1.40 o 
   6  14   2      401.59      419.61      8.03 o 
   0  15   2     1575.86     1415.45     59.74 o 
   1  15   2       35.69       34.83      1.62 o 
   2  15   2      288.58      292.59      6.90 o 
   3  15   2      630.17      622.45     10.02 o 
   4  15   2       60.17       61.29      1.21 o 
   5  15   2      201.75      202.56      4.01 o 
   6  15   2       32.90       33.31      0.94 o 
   0  16   2      349.19      332.32     11.70 o 
   1  16   2       43.41       42.95      1.23 o 
   2  16   2      106.17       98.30      1.89 o 
   3  16   2      615.92      642.16     20.35 o 
   4  16   2       25.02       26.49      0.79 o 
   5  16   2      494.38      524.38     21.08 o 
   6  16   2       29.25       26.67      0.83 o 
   0  17   2      751.50      676.36     29.71 o 
   1  17   2       26.05       27.43      0.76 o 
   2  17   2       36.81       34.14      0.77 o 
   3  17   2      421.97      420.67      9.60 o 
   4  17   2       15.36       14.44      0.57 o 
   5  17   2      210.39      208.79      6.10 o 
   0  18   2      362.71      371.17     10.40 o 
   1  18   2       29.65       31.35      0.82 o 
   2  18   2        0.60        1.27      0.26 o 
   3  18   2      179.11      171.66      3.87 o 
   4  18   2       48.44       49.44      1.81 o 
   5  18   2       99.87       93.58      3.26 o 
   0  19   2      494.58      487.17     12.06 o 
   1  19   2        4.51        3.86      0.18 o 
   2  19   2       58.22       55.35      1.62 o 
   3  19   2       18.73       19.68      0.59 o 
   4  19   2       11.08       13.02      1.02 o 
   0  20   2      197.24      199.74      8.73 o 
   1  20   2        3.60        4.18      0.52 o 
   2  20   2       75.76       80.50      1.76 o 
   3  20   2       34.05       32.97      2.11 o 
   0  21   2      237.37      237.34      7.95 o 
   1  21   2        3.40        4.80      0.76 o 
   2  21   2       68.38       73.09      2.52 o 
   2   0   3     5579.98     5868.90    102.98 o 
   4   0   3     1635.94     1572.69     17.50 o 
   6   0   3     1010.44     1027.57     27.56 o 
   8   0   3       82.26       85.12      3.19 o 
   1   1   3      413.28      384.18     14.03 o 
   2   1   3     5725.84     5890.59     37.55 o 
   3   1   3      198.08      179.66      4.07 o 
   4   1   3     2441.71     2375.51     23.04 o 
   5   1   3      430.79      442.30      9.30 o 
   6   1   3     1024.02     1024.96     14.02 o 
   7   1   3      287.86      290.84      5.42 o 
   8   1   3       61.97       61.08      1.77 o 
   1   2   3     4671.96     4749.85     31.71 o 
   2   2   3     1928.33     2047.05     13.70 o 
   3   2   3     1663.31     1764.51     12.11 o 
   4   2   3      497.98      488.40     19.28 o 
   5   2   3     1387.70     1369.66     13.73 o 
   6   2   3      457.51      453.18      9.65 o 
   7   2   3      592.65      593.68     13.37 o 
   8   2   3       40.23       40.86      1.10 o 
   1   3   3     3815.47     3912.41     37.02 o 
   2   3   3      796.84      847.00      6.87 o 
   3   3   3      271.79      293.03     15.34 o 
   4   3   3       91.49      100.53      3.58 o 
   5   3   3     3194.34     3264.83     36.14 o 
   6   3   3       11.36       12.88      0.60 o 
   7   3   3      967.49      908.32     15.27 o 
   8   3   3        0.40        1.50      0.32 o 
   1   4   3     3550.89     3587.64     58.00 o 
   2   4   3     1723.44     1801.03     21.95 o 
   3   4   3     1681.49     1715.10     13.15 o 
   4   4   3      317.70      335.38      9.21 o 
   5   4   3      735.32      701.01     19.66 o 
   6   4   3       69.41       74.42      2.48 o 
   7   4   3      676.65      640.46     11.24 o 
   8   4   3       20.23       19.91      0.61 o 
   1   5   3      808.76      799.26     19.05 o 
   2   5   3     4466.72     4701.98     63.51 o 
   3   5   3      360.63      345.06      9.60 o 
   4   5   3      983.72     1000.87     25.66 o 
   5   5   3      372.57      350.89     14.94 o 
   6   5   3      373.10      382.74      7.92 o 
   7   5   3      360.07      353.02      7.18 o 
   8   5   3       11.92       12.16      1.46 o 
   1   6   3      673.05      710.01     22.75 o 
   2   6   3     1439.30     1374.18     29.26 o 
   3   6   3      163.04      175.75      4.21 o 
   4   6   3      840.78      808.80      9.93 o 
   5   6   3        3.91        3.99      0.35 o 
   6   6   3      911.43      857.66     10.86 o 
   7   6   3       29.31       28.17      0.83 o 
   8   6   3       62.47       64.06      2.17 o 
   1   7   3      320.82      324.02      9.83 o 
   2   7   3     2225.13     2238.63     41.74 o 
   3   7   3       18.81       20.98      0.72 o 
   4   7   3     1199.33     1181.21     22.20 o 
   5   7   3      187.50      173.70      4.03 o 
   6   7   3      790.86      780.44     10.57 o 
   7   7   3       81.48       83.82      3.89 o 
   8   7   3       59.57       64.18      1.65 o 
   1   8   3     1761.60     1947.78     29.68 o 
   2   8   3     1321.61     1350.65     28.25 o 
   3   8   3      149.73      163.18      5.25 o 
   4   8   3      187.93      182.33      5.49 o 
   5   8   3      516.44      501.08     11.20 o 
   6   8   3       53.63       55.00      1.03 o 
   7   8   3       63.08       66.56      3.09 o 
   8   8   3       44.15       37.74      1.14 o 
   1   9   3      626.25      609.25     19.52 o 
   2   9   3      206.47      194.64      4.88 o 
   3   9   3      364.81      345.24      8.19 o 
   4   9   3      179.91      172.62      4.19 o 
   5   9   3      773.29      769.62     15.26 o 
   6   9   3       74.75       73.93      1.74 o 
   7   9   3      330.28      328.67     12.92 o 
   1  10   3     1287.62     1244.25     40.50 o 
   2  10   3      403.91      390.06      6.36 o 
   3  10   3     1231.67     1260.71     24.24 o 
   4  10   3       77.08       73.55      1.90 o 
   5  10   3       74.95       73.74      1.46 o 
   6  10   3       20.88       22.16      0.62 o 
   7  10   3      216.22      222.26      4.87 o 
   1  11   3      407.88      379.09     11.15 o 
   2  11   3      492.14      482.39      7.65 o 
   3  11   3      538.58      524.29      8.34 o 
   4  11   3       85.95       89.83      2.15 o 
   5  11   3      617.39      572.18     15.94 o 
   6  11   3      253.30      262.30      4.74 o 
   7  11   3      126.16      134.44      2.80 o 
   1  12   3      288.45      299.79      7.25 o 
   2  12   3      238.79      240.96      5.84 o 
   3  12   3      178.79      177.91      4.58 o 
   4  12   3       61.73       70.96      1.63 o 
   5  12   3        0.09        1.49      0.61 o 
   6  12   3      271.83      292.30      7.83 o 
   7  12   3       42.91       45.14      1.75 o 
   1  13   3       52.15       57.82      2.22 o 
   2  13   3      560.13      537.05     13.05 o 
   3  13   3       46.52       50.44      1.37 o 
   4  13   3      182.93      188.80      5.48 o 
   5  13   3        1.23        1.62      0.64 o 
   6  13   3      260.38      267.55      6.33 o 
   1  14   3      137.68      116.11      3.24 o 
   3  14   3      139.19      134.98      3.12 o 
   4  14   3       74.31       70.98      1.66 o 
   5  14   3       23.90       24.37      0.76 o 
   6  14   3       68.02       63.03      1.96 o 
   1  15   3      427.22      404.34     11.28 o 
   2  15   3       92.63      100.29      2.17 o 
   3  15   3       99.57      106.49      2.79 o 
   4  15   3      110.56      110.91      2.23 o 
   5  15   3       50.89       52.43      3.28 o 
   6  15   3       80.65       84.17      2.80 o 
   1  16   3      768.54      758.15     16.79 o 
   2  16   3        0.15        1.11      0.29 o 
   3  16   3      267.26      256.73     10.76 o 
   4  16   3       25.41       28.24      1.92 o 
   5  16   3       18.99       21.06      1.41 o 
   2  17   3       15.38       16.34      0.43 o 
   4  17   3       26.83       25.31      1.71 o 
   5  17   3       10.50        9.92      0.84 o 
   1  18   3      123.06      124.96      2.60 o 
   2  18   3       26.96       25.93      0.59 o 
   3  18   3       77.45       84.79      2.54 o 
   4  18   3        6.48        6.84      0.40 o 
   1  19   3       59.17       66.20      2.00 o 
   2  19   3       99.37      101.61      2.86 o 
   3  19   3       76.42       85.19      3.34 o 
   1  20   3        7.13        5.43      0.41 o 
   2  20   3       97.74      100.38      4.02 o 
   3  20   3       38.37       39.62      1.14 o 
   1  21   3       23.71       26.84      1.31 o 
   0   0   4     3393.64     3576.63     46.09 o 
   2   0   4      628.13      677.19      7.87 o 
   4   0   4      154.93      136.99      4.78 o 
   6   0   4       40.32       41.21      1.56 o 
   8   0   4      279.34      278.99      6.98 o 
   0   1   4      562.92      512.99      5.56 o 
   1   1   4      353.19      377.80      3.11 o 
   2   1   4       44.61       48.55      2.50 o 
   3   1   4       63.88       63.26      2.47 o 
   4   1   4       50.71       47.47      1.54 o 
   5   1   4      205.27      223.07      5.51 o 
   6   1   4       19.42       20.05      0.68 o 
   7   1   4       41.15       36.51      0.75 o 
   8   1   4      250.87      259.11      7.70 o 
   0   2   4      511.06      532.31     18.83 o 
   1   2   4      139.35      130.15      1.86 o 
   2   2   4       43.39       42.71      1.13 o 
   3   2   4      271.78      270.57     16.10 o 
   4   2   4      340.27      346.11      7.44 o 
   5   2   4      164.07      161.75      3.77 o 
   6   2   4       10.14       11.24      0.37 o 
   7   2   4       19.11       19.12      0.74 o 
   8   2   4      167.16      161.61      3.84 o 
   0   3   4        1.79        2.59      0.21 o 
   1   3   4      259.52      251.68      3.48 o 
   2   3   4      262.34      278.61     15.51 o 
   3   3   4      157.11      155.65      5.38 o 
   4   3   4      395.18      392.76     10.48 o 
   5   3   4      149.40      137.94      2.92 o 
   6   3   4       13.31       13.66      0.76 o 
   7   3   4       42.83       41.84      0.83 o 
   8   3   4       12.03        9.92      0.73 o 
   0   4   4      244.81      250.90      2.34 o 
   1   4   4      142.14      148.34      1.61 o 
   2   4   4      210.06      202.53      8.33 o 
   3   4   4      367.51      349.67     11.84 o 
   4   4   4      670.89      668.45     23.02 o 
   5   4   4      234.02      247.06      5.20 o 
   6   4   4       64.62       62.00      1.52 o 
   7   4   4       10.94       10.59      0.37 o 
   8   4   4       57.38       57.06      2.27 o 
   0   5   4      637.80      640.06     20.92 o 
   1   5   4       31.32       35.65      1.17 o 
   2   5   4      204.32      213.89      2.53 o 
   3   5   4      300.38      300.42      6.20 o 
   4   5   4      809.51      798.94      9.00 o 
   5   5   4      128.32      130.65      3.57 o 
   6   5   4       42.37       43.07      0.76 o 
   7   5   4        0.42        1.33      0.22 o 
   8   5   4      201.45      204.62      4.99 o 
   0   6   4     2267.17     2370.88     35.97 o 
   1   6   4       10.07        8.69      0.39 o 
   2   6   4      226.38      222.70      4.60 o 
   3   6   4      169.51      163.36      2.96 o 
   4   6   4       62.58       61.57      1.95 o 
   5   6   4      181.21      162.95      3.54 o 
   6   6   4       41.18       43.11      0.71 o 
   7   6   4       16.38       16.89      0.87 o 
   8   6   4      188.24      182.76      5.06 o 
   0   7   4     1665.89     1627.56     54.86 o 
   1   7   4       63.07       65.28      4.95 o 
   2   7   4       62.50       72.65      2.13 o 
   3   7   4      184.02      186.09      5.46 o 
   4   7   4       22.60       22.36      0.66 o 
   5   7   4        1.70        2.71      0.34 o 
   6   7   4       42.25       42.48      1.92 o 
   7   7   4       22.85       22.68      0.91 o 
   0   8   4       73.74       72.16      3.81 o 
   1   8   4      323.01      319.67     10.73 o 
   2   8   4       18.39       18.82      0.49 o 
   3   8   4      181.71      171.72      4.23 o 
   4   8   4       73.57       71.18      2.66 o 
   5   8   4      379.87      377.93      7.87 o 
   6   8   4      254.99      260.62      5.76 o 
   7   8   4       74.09       74.24      1.60 o 
   0   9   4       79.88       67.87      3.22 o 
   1   9   4       64.94       66.52      2.16 o 
   2   9   4      166.43      164.41      6.47 o 
   3   9   4      437.76      439.42      8.34 o 
   4   9   4      101.44      100.79      2.74 o 
   5   9   4      541.08      537.25     10.80 o 
   6   9   4       97.38       98.83      1.62 o 
   7   9   4       91.44       87.86      1.75 o 
   0  10   4      552.58      530.85     22.25 o 
   1  10   4      101.50      103.72      3.03 o 
   2  10   4      228.51      223.53      3.56 o 
   3  10   4     1258.32     1218.83     52.22 o 
   4  10   4        1.91        1.34      0.25 o 
   5  10   4      194.33      196.13      3.91 o 
   6  10   4       10.13        9.94      0.43 o 
   7  10   4        1.76        2.33      0.49 o 
   0  11   4      718.94      761.33     23.46 o 
   1  11   4       57.21       55.11      2.66 o 
   2  11   4       71.80       73.63      1.88 o 
   3  11   4      470.13      477.94     14.00 o 
   4  11   4       16.87       15.78      0.48 o 
   5  11   4      215.04      215.24      5.14 o 
   6  11   4       51.30       54.75      1.50 o 
   7  11   4        4.37        5.16      0.39 o 
   0  12   4     1142.87     1180.82     44.83 o 
   1  12   4       32.22       31.97      1.34 o 
   2  12   4      199.84      204.75      5.24 o 
   3  12   4      149.54      148.37      4.71 o 
   4  12   4       45.74       42.04      1.01 o 
   5  12   4      148.22      153.67      3.14 o 
   6  12   4      129.74      131.81      2.97 o 
   0  13   4     1335.01     1273.09     44.76 o 
   1  13   4       40.41       37.43      1.17 o 
   2  13   4      138.98      136.54      2.93 o 
   3  13   4      105.77      105.05      2.51 o 
   4  13   4       98.37       92.31      2.80 o 
   5  13   4        0.21        1.53      0.80 o 
   6  13   4      228.21      214.13      4.07 o 
   0  14   4     1054.72     1026.62     39.58 o 
   1  14   4        5.41        4.67      0.56 o 
   2  14   4       97.99       94.17      2.22 o 
   3  14   4      185.18      203.80      3.37 o 
   4  14   4       70.09       68.31      1.99 o 
   5  14   4      160.16      173.00      7.39 o 
   6  14   4       93.24       90.52      3.31 o 
   0  15   4       39.21       40.62      1.51 o 
   1  15   4        5.00        4.06      0.60 o 
   2  15   4        9.30       11.98      0.44 o 
   3  15   4      504.15      517.73      9.49 o 
   4  15   4        1.48        2.59      0.65 o 
   5  15   4      392.51      392.16      5.26 o 
   0  16   4       31.45       31.78      2.88 o 
   2  16   4        1.27        1.27      0.27 o 
   3  16   4      652.96      676.60     15.54 o 
   4  16   4       10.69       11.14      0.56 o 
   5  16   4      395.38      408.48     11.61 o 
   0  17   4       45.11       47.26      1.63 o 
   1  17   4      101.99      115.62      2.54 o 
   2  17   4        5.79        6.64      0.39 o 
   3  17   4      646.70      681.91     13.21 o 
   4  17   4       38.82       40.81      1.84 o 
   0  18   4      559.34      590.96     27.19 o 
   1  18   4       28.24       31.83      1.16 o 
   2  18   4       43.33       43.12      1.03 o 
   3  18   4      133.18      138.39      3.18 o 
   0  19   4      812.53      802.38     24.18 o 
   1  19   4       30.48       34.85      0.95 o 
   2  19   4      143.72      146.27      3.00 o 
   3  19   4       43.76       44.44      1.21 o 
   0  20   4      329.22      346.26     28.91 o 
   1  20   4        0.64        1.64      0.93 o 
   2   0   5     1429.02     1438.32     34.33 o 
   4   0   5      550.30      565.90     34.93 o 
   6   0   5      544.55      531.33     22.72 o 
   1   1   5      945.85      993.63     16.86 o 
   2   1   5      888.38      902.84     17.80 o 
   3   1   5      133.28      129.25      3.22 o 
   4   1   5      342.97      354.91      8.58 o 
   5   1   5       76.92       77.27      1.93 o 
   6   1   5      319.13      311.05     10.33 o 
   7   1   5       62.34       63.45      2.28 o 
   1   2   5      139.71      136.75      3.15 o 
   2   2   5      629.70      616.77     21.57 o 
   3   2   5      309.15      300.00     13.17 o 
   4   2   5      425.78      410.51      9.87 o 
   5   2   5      261.31      257.90      5.99 o 
   6   2   5      193.66      187.65      5.21 o 
   7   2   5      352.87      324.75      7.87 o 
   1   3   5     1116.11     1020.88     19.06 o 
   2   3   5       20.14       16.80      0.67 o 
   3   3   5      358.21      370.00     11.56 o 
   4   3   5       67.34       60.25      1.47 o 
   5   3   5      569.28      542.79     11.48 o 
   6   3   5       17.21       15.12      0.95 o 
   7   3   5      363.02      353.40      6.96 o 
   1   4   5      518.48      471.02     15.81 o 
   2   4   5      434.46      430.24     10.02 o 
   3   4   5      126.20      118.39      2.54 o 
   4   4   5      129.62      132.94      3.21 o 
   5   4   5     1139.12     1142.79     21.26 o 
   6   4   5       63.81       66.48      1.03 o 
   7   4   5      245.01      235.14      4.99 o 
   1   5   5      661.77      646.82     15.42 o 
   2   5   5      577.27      569.22     10.78 o 
   3   5   5      810.55      800.20      8.81 o 
   4   5   5      296.13      287.04     13.46 o 
   5   5   5       65.89       69.36      1.92 o 
   6   5   5      421.74      410.00      7.73 o 
   7   5   5      183.02      178.46      3.78 o 
   1   6   5      322.95      335.55      9.51 o 
   2   6   5      697.29      696.03      7.35 o 
   3   6   5      265.26      270.39      9.16 o 
   4   6   5      440.90      452.15      7.67 o 
   5   6   5      144.89      143.93      2.62 o 
   6   6   5      708.76      684.10     11.45 o 
   7   6   5      146.28      137.37      2.85 o 
   1   7   5      401.07      404.50      8.22 o 
   2   7   5     1322.21     1312.03     32.59 o 
   3   7   5       43.52       43.87      2.82 o 
   4   7   5      235.72      239.34      9.69 o 
   5   7   5      145.42      144.94      2.73 o 
   6   7   5       76.07       77.23      1.43 o 
   7   7   5      108.96      102.83      2.43 o 
   1   8   5      568.08      521.42     12.03 o 
   2   8   5      839.14      799.56     16.93 o 
   3   8   5      162.04      160.81      5.52 o 
   4   8   5      472.10      468.33      6.13 o 
   5   8   5      191.28      192.79      3.41 o 
   6   8   5      110.63      107.81      3.65 o 
   7   8   5      152.46      146.90      4.50 o 
   1   9   5     1796.90     1839.69     40.85 o 
   2   9   5       28.02       32.52      3.52 o 
   3   9   5      380.39      384.68      6.86 o 
   4   9   5      220.66      224.05      4.87 o 
   5   9   5      147.38      144.18      4.51 o 
   6   9   5      130.78      124.86      2.80 o 
   1  10   5      398.77      413.69     11.32 o 
   2  10   5      190.62      197.16     12.64 o 
   3  10   5      159.59      172.10      2.43 o 
   4  10   5      118.28      113.68      3.42 o 
   5  10   5      167.44      157.03      6.17 o 
   6  10   5       21.40       20.95      0.71 o 
   1  11   5      510.76      500.46     17.60 o 
   2  11   5      168.51      178.06      4.67 o 
   3  11   5      220.69      226.54      2.98 o 
   4  11   5       51.65       55.16      1.21 o 
   5  11   5       85.38       83.87      2.53 o 
   6  11   5      137.46      137.24      3.68 o 
   1  12   5      577.33      614.71     23.31 o 
   2  12   5      571.50      607.63     17.15 o 
   3  12   5       60.55       57.88      1.15 o 
   4  12   5      173.58      164.82     11.98 o 
   5  12   5       70.80       70.29      3.53 o 
   6  12   5      185.42      169.39      4.17 o 
   1  13   5      101.94      106.58      2.35 o 
   2  13   5      387.85      412.89     15.62 o 
   3  13   5        5.12        4.47      0.57 o 
   4  13   5      161.95      162.74      4.17 o 
   5  13   5       74.66       71.79      2.61 o 
   1  14   5       43.75       50.92      1.19 o 
   2  14   5      308.04      314.08      9.53 o 
   3  14   5       21.18       21.51      0.70 o 
   4  14   5      233.19      221.34      5.80 o 
   5  14   5      154.03      138.38      5.67 o 
   1  15   5      284.07      309.43      8.31 o 
   2  15   5      195.69      206.10      4.69 o 
   3  15   5      220.25      213.48      7.64 o 
   4  15   5      102.71      100.16      2.36 o 
   1  16   5      283.34      327.00      8.13 o 
   2  16   5       18.08       19.66      0.83 o 
   3  16   5      171.04      182.47      3.90 o 
   4  16   5       50.24       53.67      2.18 o 
   1  17   5      491.91      555.76     13.26 o 
   2  17   5       75.83       78.71      1.76 o 
   3  17   5      172.10      189.86      5.38 o 
   1  18   5       15.32       17.15      0.83 o 
   2  18   5       82.86       89.69      2.34 o 
   2   0   6      427.93      407.77      9.46 o 
   4   0   6       16.27       16.44      1.22 o 
   6   0   6      637.81      639.07     45.73 o 
   0   1   6     2724.56     2639.58     49.19 o 
   1   1   6       57.82       56.61      1.34 o 
   2   1   6      441.07      419.01      8.36 o 
   3   1   6      485.64      489.52      7.21 o 
   4   1   6        7.80        7.40      0.32 o 
   5   1   6      200.79      204.34      9.58 o 
   6   1   6      301.29      303.08      7.98 o 
   7   1   6       14.83       18.74      1.07 o 
   0   2   6     1776.37     1801.06     33.53 o 
   1   2   6      142.59      137.75      5.07 o 
   2   2   6      374.20      359.46      5.58 o 
   3   2   6     1377.41     1354.83     14.91 o 
   4   2   6       44.13       41.24      1.46 o 
   5   2   6      330.27      322.10     17.77 o 
   6   2   6       35.66       32.57      1.19 o 
   7   2   6        7.24        8.37      0.41 o 
   0   3   6      118.96      125.60      1.96 o 
   1   3   6       66.07       62.83      1.35 o 
   2   3   6        1.64        1.43      0.25 o 
   3   3   6     1526.76     1592.01     13.47 o 
   4   3   6      104.16       91.93      4.03 o 
   5   3   6      724.86      740.64     42.19 o 
   6   3   6        8.40       10.02      1.16 o 
   7   3   6        1.63        2.63      0.64 o 
   0   4   6      568.97      581.02     14.11 o 
   1   4   6        3.20        3.29      0.23 o 
   2   4   6      132.25      130.50      3.72 o 
   3   4   6      746.19      735.14     10.03 o 
   4   4   6       35.40       32.83      1.95 o 
   5   4   6      646.87      664.33     27.32 o 
   6   4   6       32.84       32.94      1.08 o 
   0   5   6     2334.49     2352.98     56.62 o 
   1   5   6      118.63      119.96      2.39 o 
   2   5   6      530.67      531.92      7.50 o 
   3   5   6      791.93      772.74     16.93 o 
   4   5   6      119.76      117.79      6.19 o 
   5   5   6      233.10      214.83      6.24 o 
   6   5   6       80.76       74.29      2.15 o 
   0   6   6     3353.43     3626.49     77.62 o 
   1   6   6      151.25      145.41      6.65 o 
   2   6   6      756.33      752.95     16.95 o 
   3   6   6      287.99      284.82      2.99 o 
   4   6   6      132.29      125.39      6.07 o 
   5   6   6       26.19       25.98      1.11 o 
   6   6   6      165.68      152.25      4.25 o 
   0   7   6      369.02      375.69     14.51 o 
   1   7   6       70.58       71.33      1.97 o 
   2   7   6       14.99       13.40      1.14 o 
   3   7   6      271.82      266.31      5.44 o 
   4   7   6       29.13       26.99      1.55 o 
   5   7   6        0.46        1.20      0.24 o 
   6   7   6      498.16      524.71     23.70 o 
   0   8   6     1439.43     1404.90     50.07 o 
   1   8   6       38.56       41.29      1.22 o 
   2   8   6      184.56      184.78      5.04 o 
   3   8   6      514.87      516.17      6.82 o 
   4   8   6       50.11       52.03      5.71 o 
   5   8   6      179.97      157.68     10.72 o 
   6   8   6      128.53      118.23      5.02 o 
   0   9   6      400.37      388.35     16.71 o 
   1   9   6        6.17        6.52      0.96 o 
   2   9   6       40.06       40.25      1.26 o 
   3   9   6      543.69      577.72      7.98 o 
   4   9   6       39.10       41.16      6.04 o 
   5   9   6      539.98      550.86     21.01 o 
   6   9   6       15.20       14.13      0.91 o 
   0  10   6      173.34      190.57      5.81 o 
   1  10   6       46.84       46.72      1.21 o 
   2  10   6       43.77       41.63      0.83 o 
   3  10   6      546.83      567.42     10.06 o 
   4  10   6        0.96        1.47      0.29 o 
   5  10   6      363.53      357.54      9.34 o 
   0  11   6      300.21      295.48     16.67 o 
   1  11   6       20.21       22.19      0.58 o 
   2  11   6       41.32       41.65      0.95 o 
   3  11   6      355.78      377.80     11.73 o 
   4  11   6       60.09       61.52      3.53 o 
   5  11   6      198.95      211.86      5.73 o 
   0  12   6      618.06      650.29     18.74 o 
   1  12   6       68.37       69.52      1.50 o 
   2  12   6      101.70      102.74      1.99 o 
   4  12   6       38.78       39.83      1.08 o 
   5  12   6       40.68       38.77      1.62 o 
   0  13   6      435.48      467.75     15.00 o 
   1  13   6       14.94       16.65      0.55 o 
   2  13   6       99.41       99.72      2.13 o 
   3  13   6       28.85       31.53      1.10 o 
   4  13   6       36.15       35.63      0.92 o 
   0  14   6      341.74      358.32     10.91 o 
   1  14   6       34.89       40.25      1.84 o 
   2  14   6       55.53       55.59      1.73 o 
   3  14   6      107.84      109.30      2.07 o 
   4  14   6       11.61       10.80      1.18 o 
   0  15   6       35.87       37.90      2.17 o 
   1  15   6        2.22        2.82      0.48 o 
   2  15   6        8.08        9.14      0.57 o 
   3  15   6      159.78      158.08      5.77 o 
   0  16   6      112.47      133.63      3.72 o 
   1  16   6        0.44        2.64      0.53 o 
   2  16   6       44.62       43.85      1.30 o 
   0  17   6        0.36        1.53      0.62 o 
   1  17   6       13.80       15.99      0.63 o 
   2   0   7       60.96       68.01      2.87 o 
   4   0   7       34.48       33.25      1.92 o 
   6   0   7      227.98      172.77     12.96 o 
   1   1   7       23.57       22.13      0.48 o 
   2   1   7       27.28       26.77      0.64 o 
   3   1   7       43.62       42.34      1.13 o 
   4   1   7       54.79       58.93      3.07 o 
   5   1   7       24.27       21.35      0.94 o 
   6   1   7      274.63      255.17      6.82 o 
   1   2   7       48.88       52.74      2.65 o 
   2   2   7       73.78       70.86      1.68 o 
   3   2   7       66.69       67.12      3.16 o 
   4   2   7       31.16       29.20      0.85 o 
   5   2   7       29.10       25.56      1.64 o 
   6   2   7       50.30       46.87      2.53 o 
   1   3   7       11.17        9.12      0.59 o 
   2   3   7       73.09       67.93      3.19 o 
   3   3   7      164.38      151.65      9.04 o 
   4   3   7        1.41        2.26      0.52 o 
   5   3   7      103.14       94.36      7.59 o 
   6   3   7       20.72       20.37      0.81 o 
   1   4   7       54.31       50.21      3.29 o 
   2   4   7       74.89       77.45      5.06 o 
   3   4   7      174.39      173.84      9.30 o 
   4   4   7       17.42       16.75      0.73 o 
   5   4   7       33.13       31.35      1.70 o 
   6   4   7       56.92       47.76      3.40 o 
   1   5   7      131.50      131.75      3.59 o 
   2   5   7      272.66      285.13      2.15 o 
   3   5   7       23.58       22.30      1.75 o 
   4   5   7       70.45       70.40      6.34 o 
   5   5   7       23.13       18.70      0.93 o 
   1   6   7      451.27      457.89      7.89 o 
   2   6   7      138.30      131.54      5.77 o 
   3   6   7       20.59       18.82      1.40 o 
   4   6   7       72.44       69.62      4.79 o 
   5   6   7       12.63       12.26      0.89 o 
   1   7   7       72.86       78.56      1.94 o 
   2   7   7       71.14       73.48      1.54 o 
   3   7   7       29.72       28.85      0.71 o 
   4   7   7      134.42      129.63      6.08 o 
   5   7   7       30.32       28.49      1.05 o 
   1   8   7      339.06      350.95      6.37 o 
   2   8   7      255.75      264.12      6.15 o 
   3   8   7       46.94       46.48      0.96 o 
   4   8   7       49.91       38.97      3.87 o 
   5   8   7       18.52       17.29      0.63 o 
   1   9   7      161.30      171.69      3.77 o 
   2   9   7       67.80       67.43      1.39 o 
   3   9   7      158.62      162.98      4.80 o 
   4   9   7       11.61       11.41      1.11 o 
   5   9   7       75.07       71.32      2.60 o 
   1  10   7      277.67      295.14      5.40 o 
   2  10   7       20.97       25.11      1.24 o 
   3  10   7      317.82      314.70      8.91 o 
   4  10   7        0.41        1.55      0.83 o 
   1  11   7      169.67      189.44      3.27 o 
   2  11   7      162.28      166.55      4.84 o 
   3  11   7       35.09       33.26      0.78 o 
   4  11   7       51.29       49.14      2.08 o 
   1  12   7       90.38       95.32      2.86 o 
   2  12   7      173.41      180.59      4.41 o 
   3  12   7       28.44       29.93      0.87 o 
   1  13   7        1.32        2.23      1.08 o 
   2  13   7      296.31      308.75      6.29 o 
   3  13   7       20.71       21.68      1.57 o 
   1  14   7       77.52       82.35      1.80 o 
   2  14   7      124.57      135.38      3.14 o 
   1  15   7      381.08      428.27      9.91 o 
   0   0   8     1322.80     1354.49      7.32 o 
   2   0   8      320.40      335.85      9.51 o 
   4   0   8        4.06        3.78      0.40 o 
   0   1   8     1296.29     1363.56     10.85 o 
   1   1   8       33.40       32.61      1.75 o 
   2   1   8      281.78      295.84     10.25 o 
   3   1   8      208.92      191.31     10.77 o 
   4   1   8        4.46        5.23      0.18 o 
   5   1   8       40.04       35.20      3.86 o 
   0   2   8      275.79      293.58      8.32 o 
   1   2   8       16.91       14.53      1.06 o 
   2   2   8       76.15       70.40      3.57 o 
   3   2   8      403.82      406.01     21.41 o 
   4   2   8       22.29       21.17      0.59 o 
   0   3   8       66.35       61.36     16.01 o 
   1   3   8       63.07       62.03      5.55 o 
   2   3   8       34.46       31.90      1.93 o 
   3   3   8      707.76      698.52     26.05 o 
   4   3   8       10.23        9.12      0.71 o 
   1   4   8      122.82      119.22      3.76 o 
   2   4   8       65.65       67.17      1.62 o 
   3   4   8      790.14      775.76     24.85 o 
   4   4   8       51.97       51.67      1.38 o 
   0   5   8      598.56      615.34     17.35 o 
   1   5   8      120.51      126.83      2.51 o 
   2   5   8      231.55      239.15      5.37 o 
   3   5   8      396.22      378.57      8.89 o 
   4   5   8       58.17       58.84      1.55 o 
   0   6   8      581.76      624.69     19.29 o 
   1   6   8       61.54       64.53      1.45 o 
   2   6   8      114.12      121.59      4.30 o 
   3   6   8      102.26      101.00      2.89 o 
   4   6   8       22.07       20.72      1.42 o 
   0   7   8     1594.63     1717.88     83.29 o 
   1   7   8       14.82       15.06      1.41 o 
   2   7   8      307.23      316.16      7.73 o 
   3   7   8       23.33       22.29      0.75 o 
   4   7   8        9.69        8.95      0.55 o 
   0   8   8      147.66      156.78      7.24 o 
   1   8   8        2.13        4.78      2.29 o 
   2   8   8       18.89       20.71      0.72 o 
   3   8   8      208.04      192.61      4.80 o 
   0   9   8      239.27      247.25      8.94 o 
   1   9   8       40.68       41.82      1.19 o 
   2   9   8       21.06       18.77      0.75 o 
   3   9   8      363.70      349.67      7.15 o 
   0  10   8      119.28      129.80      2.98 o 
   1  10   8       43.53       47.05      1.70 o 
   2  10   8       28.08       32.72      0.95 o 
   0  11   8      135.00      153.75      3.85 o 
   1  11   8       49.60       52.54      1.19 o 
   2  11   8       67.17       74.52      3.05 o 
   0  12   8      357.33      377.38     15.49 o 
   1   1   9        4.37        5.43      0.34 o 
   2   1   9      289.31      315.55     34.49 o 
   1   2   9      274.27      240.83     10.35 o 
   2   2   9       67.03       56.14      6.18 o 
   1   3   9      357.51      325.59     11.67 o 
   2   3   9       50.18       42.25      1.77 o 
   1   4   9      385.93      365.47     10.92 o 
   2   4   9       69.77       67.53      2.33 o 
   1   5   9      143.24      139.89      3.82 o 
   2   5   9      102.23       97.75      3.83 o 
   1   6   9       30.72       27.95      0.85 o 
                                                 
