# Supplementary material for: Crystal structures of potassium tri­fluorido­(4-meth­oxy­phen­yl)borate and potassium tri­fluorido(4-fluoro­phen­yl)borate
Source: Acta Crystallogr Sect E Struct Rep Online. 2014 Jul 19;70(Pt 8):68–71. doi: 10.1107/S1600536814009684 (PMC4158529; doi:10.1107/S1600536814009684)
Supplement: Supplementary file 3 [file e-70-00068-IIsup3.hkl]

# 
# h,k,l, Fc-squared, Fo-squared, sigma(Fo-squared) and status flag 
# 
data_II
_shelx_title ' 2012ncs0672a   K.C6H4BF4' 
_shelx_refln_list_code          4 
_shelx_F_calc_maximum      275.94 
_exptl_crystal_F_000       800.00 
_reflns_d_resolution_high  0.7701 
 
loop_ 
 _symmetry_equiv_pos_as_xyz 
 'x, y, z' 
 '-x+1/2, -y, z+1/2' 
 'x+1/2, -y+1/2, -z' 
 '-x, y+1/2, -z+1/2' 
 '-x, -y, -z' 
 'x-1/2, y, -z-1/2' 
 '-x-1/2, y-1/2, z' 
 'x, -y-1/2, z-1/2' 
 
_cell_length_a     7.1317 
_cell_length_b     7.3757 
_cell_length_c    29.1290 
_cell_angle_alpha  90.000 
_cell_angle_beta   90.000 
_cell_angle_gamma  90.000 
 
_shelx_F_squared_multiplier     1.000 
 
loop_ 
 _refln_index_h 
 _refln_index_k 
 _refln_index_l 
 _refln_F_squared_calc 
 _refln_F_squared_meas 
 _refln_F_squared_sigma 
 _refln_observed_status 
   2   0   0    60231.48    62143.93   1164.50 o 
   4   0   0      214.11      198.76      9.19 o 
   6   0   0     3827.26     3843.52     92.10 o 
   8   0   0     1039.98      930.78     48.51 o 
   2   1   0     1581.91     1687.33     44.59 o 
   4   1   0      256.21      227.39      7.00 o 
   6   1   0      559.61      609.46     19.32 o 
   8   1   0      236.54      273.78     25.12 o 
   0   2   0     8598.15     8737.81    190.33 o 
   2   2   0     1132.69     1166.55     19.88 o 
   4   2   0       96.61       80.72      5.40 o 
   6   2   0     1499.75     1557.36     41.31 o 
   8   2   0     1966.31     2090.99     52.25 o 
   2   3   0      436.03      440.56     11.23 o 
   4   3   0     3473.40     3433.29     83.52 o 
   6   3   0     4075.90     4306.91    140.08 o 
   8   3   0       28.84       51.90     36.86 o 
   0   4   0     9351.83     9432.75    390.06 o 
   2   4   0       80.35       70.50      5.16 o 
   4   4   0       83.66       89.79     15.45 o 
   6   4   0       76.26      107.14     15.21 o 
   8   4   0      316.61      317.35     20.76 o 
   2   5   0     1280.00     1312.72     34.07 o 
   4   5   0      960.27      974.75     41.03 o 
   6   5   0      829.83      869.02     32.85 o 
   0   6   0     3432.30     3332.66     85.78 o 
   2   6   0      237.20      225.54     15.22 o 
   4   6   0       53.13       61.02     14.29 o 
   6   6   0     1999.37     1913.30     90.02 o 
   2   7   0      127.73      144.28     13.90 o 
   4   7   0      151.37      162.95     20.30 o 
   6   7   0      395.32      307.41     33.66 o 
   2   8   0       66.66       42.86     17.90 o 
   1   1   1     2934.94     2972.03     26.78 o 
   2   1   1     1260.69     1197.15     17.24 o 
   3   1   1      591.77      557.46      8.25 o 
   4   1   1      166.51      132.61      4.59 o 
   5   1   1       79.74       81.65      4.55 o 
   6   1   1     3686.31     3841.83     46.49 o 
   7   1   1      261.41      278.27      9.51 o 
   8   1   1       10.12        3.07      9.71 o 
   9   1   1      362.86      323.00     17.19 o 
   0   2   1     6069.44     6546.69    112.19 o 
   1   2   1      972.58      990.74     11.40 o 
   2   2   1     2250.25     2351.28     21.12 o 
   3   2   1      210.80      230.22      5.85 o 
   4   2   1      443.89      454.34      9.41 o 
   5   2   1      337.45      312.88     11.40 o 
   6   2   1        2.56        5.25      2.51 o 
   7   2   1      273.30      293.10     12.60 o 
   8   2   1       36.63      139.61     23.22 o 
   9   2   1        7.21        4.18      9.20 o 
   1   3   1      158.32      163.26      5.08 o 
   2   3   1    19794.21    20363.14    203.50 o 
   3   3   1      280.50      241.50      5.46 o 
   4   3   1     7439.30     7080.99    217.40 o 
   5   3   1      182.28      201.84     10.24 o 
   6   3   1     3518.97     3655.56     57.99 o 
   7   3   1      217.36      229.52     12.53 o 
   8   3   1      557.34      580.36     23.51 o 
   0   4   1     3934.13     4228.50     68.94 o 
   1   4   1       76.22       80.63      4.61 o 
   2   4   1      298.33      338.28      6.45 o 
   3   4   1      290.46      306.26      6.93 o 
   4   4   1        0.40        1.40      2.68 o 
   5   4   1        7.19       15.57      9.28 o 
   6   4   1       70.38       88.27     10.76 o 
   7   4   1        2.78        0.19      8.13 o 
   8   4   1       16.10       33.95     17.64 o 
   1   5   1     2499.89     2367.21     47.67 o 
   2   5   1     2310.42     2315.34     27.83 o 
   3   5   1      292.80      283.26      6.14 o 
   4   5   1      459.13      429.31     11.42 o 
   5   5   1      118.63      127.97     15.75 o 
   6   5   1      661.65      668.47     24.11 o 
   7   5   1        0.07       -3.68      9.22 o 
   0   6   1     7261.71     6235.49    591.92 o 
   1   6   1      168.56      145.99     15.06 o 
   2   6   1     1459.02     1435.73     25.47 o 
   3   6   1      567.02      604.48     12.19 o 
   4   6   1       46.13       62.93     10.12 o 
   5   6   1       18.93       19.59     11.26 o 
   6   6   1     1208.40     1161.03     36.23 o 
   7   6   1       98.83      100.26     10.25 o 
   1   7   1       26.54       24.27      8.20 o 
   2   7   1       59.97       88.05      9.19 o 
   3   7   1        0.35        0.54      5.07 o 
   4   7   1       21.48       21.80     16.88 o 
   5   7   1        0.01       -6.49     11.66 o 
   6   7   1      144.18       63.54     17.72 o 
   0   8   1     3462.63     3390.05    137.09 o 
   1   8   1       23.85       19.04      9.67 o 
   2   8   1      710.07      725.53     16.76 o 
   1   9   1       39.28       45.88     12.76 o 
   1   0   2      246.40      229.51      5.66 o 
   2   0   2      601.94      565.84     12.17 o 
   3   0   2    12999.97    13340.02    206.24 o 
   4   0   2      174.82      135.35      6.28 o 
   5   0   2     2040.59     1961.69     96.37 o 
   6   0   2     5677.11     5762.08     95.55 o 
   7   0   2      161.52      162.21     12.90 o 
   8   0   2     5296.32     5385.99    140.08 o 
   9   0   2      724.61      666.80     33.22 o 
   1   1   2     9834.31     9464.60     78.53 o 
   2   1   2      421.87      371.96      6.42 o 
   3   1   2       50.08       44.00      3.34 o 
   4   1   2      383.70      369.11      6.89 o 
   5   1   2        6.04        1.18      3.35 o 
   6   1   2      278.45      285.43     11.67 o 
   7   1   2      486.41      515.03     18.28 o 
   8   1   2       55.89       62.11      9.42 o 
   9   1   2      281.53      253.81     16.99 o 
   0   2   2    42074.27    43134.24    563.46 o 
   1   2   2     2761.03     2750.55     24.16 o 
   2   2   2     7111.07     6905.90     58.69 o 
   3   2   2     7660.67     7844.23     99.12 o 
   4   2   2     1590.39     1581.86     21.61 o 
   5   2   2       11.61       18.47      3.42 o 
   6   2   2      141.01      147.70      9.28 o 
   7   2   2      916.74      941.06     20.65 o 
   8   2   2      817.46      858.26     23.64 o 
   9   2   2       81.35       71.16     17.04 o 
   1   3   2      477.95      459.92      7.62 o 
   2   3   2     4041.66     4279.35     42.47 o 
   3   3   2      109.03      131.82      6.14 o 
   4   3   2      652.85      677.66     12.87 o 
   5   3   2     1055.63     1040.03     20.87 o 
   6   3   2        5.56        3.36     10.55 o 
   7   3   2      435.61      493.55     18.07 o 
   8   3   2      223.31      239.89     13.26 o 
   0   4   2      246.17      212.57      7.56 o 
   1   4   2      693.65      745.63     11.74 o 
   2   4   2      987.56     1033.37     13.84 o 
   3   4   2      127.89      120.03      5.57 o 
   4   4   2       14.93       18.74      4.16 o 
   5   4   2      312.23      317.17     13.57 o 
   6   4   2      171.36      176.61     12.15 o 
   7   4   2       24.95       15.90      9.56 o 
   8   4   2      606.55      567.10     21.44 o 
   1   5   2      124.66      143.59      6.35 o 
   2   5   2     2527.71     2502.51     51.54 o 
   3   5   2      164.81      154.17      5.07 o 
   4   5   2     1656.67     1718.17     33.15 o 
   5   5   2       51.22       75.89     12.52 o 
   6   5   2      641.23      673.77     19.66 o 
   7   5   2      516.42      520.85     28.87 o 
   0   6   2     6249.06     6267.86    150.39 o 
   1   6   2       53.00       40.61      6.06 o 
   2   6   2      725.28      699.32     14.84 o 
   3   6   2     1363.35     1361.58     29.96 o 
   4   6   2        0.05        0.48      9.26 o 
   5   6   2      308.84      305.17     16.90 o 
   6   6   2      411.80      361.94     19.23 o 
   7   6   2        4.87       11.52     10.06 o 
   1   7   2      116.45      121.10      9.42 o 
   2   7   2      126.80      146.51      9.99 o 
   3   7   2      110.34      103.29     15.39 o 
   4   7   2      169.95      193.40     23.51 o 
   5   7   2        0.14       -1.28     11.50 o 
   6   7   2      365.47      255.12     22.55 o 
   0   8   2     1035.62     1044.16     57.86 o 
   1   8   2        3.65        8.32      9.58 o 
   2   8   2       39.55       78.65     35.05 o 
   1   9   2      288.34      283.76     15.36 o 
   1   1   3     2187.04     2253.97     26.27 o 
   2   1   3    13580.81    13693.56    126.46 o 
   3   1   3        1.09        5.91      2.52 o 
   4   1   3      130.08      123.38      4.83 o 
   5   1   3     2838.39     2845.65     46.17 o 
   6   1   3      109.79      105.49      6.89 o 
   7   1   3      444.23      460.44     13.09 o 
   8   1   3      314.52      296.16     12.29 o 
   9   1   3      777.04      767.70     26.01 o 
   0   2   3      249.76      221.69     10.48 o 
   1   2   3      434.59      460.71      7.13 o 
   2   2   3        0.66        5.46      1.63 o 
   3   2   3        7.74        5.01      3.29 o 
   4   2   3        2.41        6.70      3.29 o 
   5   2   3      174.61      159.45      6.38 o 
   6   2   3      420.27      425.38     11.79 o 
   7   2   3       22.79       31.85      9.53 o 
   8   2   3      459.54      449.78     15.64 o 
   9   2   3       50.70       44.87     13.09 o 
   1   3   3    15518.29    15784.13    150.05 o 
   2   3   3     8600.52     8733.49     90.04 o 
   3   3   3     3095.91     3119.66     42.90 o 
   4   3   3     3353.67     3465.47     41.10 o 
   5   3   3     3447.95     3349.80     43.46 o 
   6   3   3     1373.77     1360.39     27.01 o 
   7   3   3     1647.70     1698.35     39.81 o 
   8   3   3      275.40      297.93     15.13 o 
   0   4   3      448.88      541.52     22.20 o 
   1   4   3      172.02      189.45      5.89 o 
   2   4   3       11.07       23.65      3.86 o 
   3   4   3       70.94       74.92      3.45 o 
   4   4   3      659.65      657.17     13.94 o 
   5   4   3       16.41        9.73      7.61 o 
   6   4   3        0.63        2.24      8.66 o 
   7   4   3      154.63      175.19     11.43 o 
   8   4   3      344.12      304.05     14.41 o 
   1   5   3      300.51      308.48      8.64 o 
   2   5   3     1947.00     1949.13     25.55 o 
   3   5   3      396.00      395.13      7.93 o 
   4   5   3      715.18      721.99     18.18 o 
   5   5   3      639.18      653.07     21.58 o 
   6   5   3      284.88      268.41     13.37 o 
   7   5   3      331.59      298.44     15.73 o 
   0   6   3     2376.12     2431.64     68.11 o 
   1   6   3      389.57      385.08     15.93 o 
   2   6   3      489.42      498.55     13.18 o 
   3   6   3     3167.50     3278.51     46.37 o 
   4   6   3        1.68       -6.23      9.44 o 
   5   6   3      949.15      969.52     28.52 o 
   6   6   3      400.11      374.32     17.40 o 
   7   6   3        7.35        6.72      8.58 o 
   1   7   3       30.90       46.15     11.50 o 
   2   7   3        0.64        0.54      6.33 o 
   3   7   3      280.54      311.35     15.36 o 
   4   7   3        2.11       30.24     16.13 o 
   5   7   3        1.45       15.69     11.07 o 
   6   7   3       76.23       48.62     23.61 o 
   0   8   3     2731.88     2798.30     55.82 o 
   1   8   3      198.16      205.64     11.92 o 
   2   8   3      944.36      914.21     23.08 o 
   1   9   3        8.75      -13.54     13.54 o 
   1   0   4      506.84      504.06      8.97 o 
   2   0   4     5438.40     5084.19     63.96 o 
   3   0   4    33755.70    34071.89    448.87 o 
   4   0   4     1455.30     1407.85     23.58 o 
   5   0   4     6126.72     6222.97    101.69 o 
   6   0   4      764.73      767.10     17.55 o 
   7   0   4      268.82      266.10     11.90 o 
   8   0   4     2050.46     2133.81     65.75 o 
   9   0   4     1681.16     1706.04     77.47 o 
   1   1   4     6826.96     6619.51     56.34 o 
   2   1   4     5562.69     5592.15     51.80 o 
   3   1   4      163.05      179.21      4.38 o 
   4   1   4     1292.92     1280.22     19.38 o 
   5   1   4      638.92      641.31     10.34 o 
   6   1   4      101.83      101.58      6.25 o 
   7   1   4       13.34       22.92      7.03 o 
   8   1   4       91.15       98.94      8.70 o 
   9   1   4       69.29       23.02     13.80 o 
   0   2   4       34.85       47.51      7.00 o 
   1   2   4     3345.89     3660.18     31.69 o 
   2   2   4     3615.98     3755.12     33.12 o 
   3   2   4     2591.54     2369.19     28.38 o 
   4   2   4     1353.71     1363.00     20.04 o 
   5   2   4     1853.38     1842.51     36.29 o 
   6   2   4      591.71      585.39     14.99 o 
   7   2   4       29.87       29.87      8.89 o 
   8   2   4      316.77      321.02     13.16 o 
   1   3   4     1500.61     1424.39     16.03 o 
   2   3   4     2243.37     2303.95     23.33 o 
   3   3   4      287.50      309.44      8.29 o 
   4   3   4      523.25      542.49      9.75 o 
   5   3   4     2438.85     2471.35     41.82 o 
   6   3   4        1.41        4.99      6.77 o 
   7   3   4      861.96      930.63     60.94 o 
   8   3   4       30.91       35.43      9.31 o 
   0   4   4     1122.57     1092.82     21.82 o 
   1   4   4      756.40      707.60     10.92 o 
   2   4   4      902.28      937.21     13.37 o 
   3   4   4      551.42      544.47      9.35 o 
   4   4   4     1840.71     1798.26     29.02 o 
   5   4   4       22.21       22.07      4.74 o 
   6   4   4       70.84       87.73     10.07 o 
   7   4   4       18.36       18.75      8.58 o 
   8   4   4      207.36      211.90     12.25 o 
   1   5   4     1535.88     1535.84     20.96 o 
   2   5   4      325.63      342.39      7.45 o 
   3   5   4       97.28       96.21      5.67 o 
   4   5   4      530.76      557.34     14.58 o 
   5   5   4      698.86      704.33     20.54 o 
   6   5   4      175.72      166.96     11.29 o 
   7   5   4      335.79      335.35     22.15 o 
   0   6   4     2110.37     2041.74     58.25 o 
   1   6   4      208.43      227.63     11.78 o 
   2   6   4      349.52      338.81     12.07 o 
   3   6   4     3857.91     3964.54     60.26 o 
   4   6   4        0.71       -3.22      5.94 o 
   5   6   4      810.11      806.11     20.52 o 
   6   6   4       76.50       56.15     11.06 o 
   7   6   4        9.71        0.98     10.16 o 
   1   7   4       20.42       22.00      9.19 o 
   2   7   4      481.85      467.78     15.21 o 
   3   7   4        2.07        2.55      7.59 o 
   4   7   4       80.85       69.11     23.03 o 
   5   7   4      679.24      666.00     46.37 o 
   6   7   4        8.86        8.65     19.87 o 
   0   8   4       63.88      205.92     22.78 o 
   1   8   4        3.06        7.01      7.06 o 
   2   8   4       47.89       42.70      8.54 o 
   1   9   4      870.61      820.76     25.28 o 
   1   1   5     4000.04     3845.59     32.25 o 
   2   1   5      791.95      825.59     11.50 o 
   3   1   5     2016.80     1972.13     19.35 o 
   4   1   5        2.27        3.03      2.99 o 
   5   1   5     3076.47     3148.80     40.33 o 
   6   1   5       33.57       41.44      4.78 o 
   7   1   5      215.89      228.80      9.21 o 
   8   1   5       92.07      104.64     14.16 o 
   9   1   5      490.16      499.72     20.46 o 
   0   2   5      964.82      946.17     18.01 o 
   1   2   5      446.23      456.39      6.92 o 
   2   2   5        0.03        1.58      2.41 o 
   3   2   5        3.17        9.86      3.91 o 
   4   2   5      479.69      513.13     10.57 o 
   5   2   5      163.83      155.75      8.59 o 
   6   2   5      369.90      388.33     12.84 o 
   7   2   5       76.52       82.33     10.76 o 
   8   2   5      118.81      123.08     10.07 o 
   1   3   5    12789.26    13165.64    125.18 o 
   2   3   5     1060.80     1034.42     11.74 o 
   3   3   5      233.61      285.52      7.36 o 
   4   3   5      444.92      446.28     10.16 o 
   5   3   5    11283.13    10979.47    213.70 o 
   6   3   5        5.82       12.66      6.57 o 
   7   3   5     3134.91     3199.85     47.10 o 
   8   3   5        9.47       22.56      8.28 o 
   0   4   5       10.16       12.84      2.70 o 
   1   4   5        3.13       -2.52      5.83 o 
   2   4   5      503.14      521.55      9.45 o 
   3   4   5      801.12      745.52      9.16 o 
   4   4   5     1098.83     1093.37     24.44 o 
   5   4   5      352.68      362.97     10.96 o 
   6   4   5      142.83      152.74     10.90 o 
   7   4   5        3.03        7.32      9.63 o 
   8   4   5        4.44        3.52      8.56 o 
   1   5   5     2961.37     2766.39     44.22 o 
   2   5   5        0.04        1.30      3.81 o 
   3   5   5      811.72      827.50     10.98 o 
   4   5   5       28.57       44.33      5.96 o 
   5   5   5     2002.76     1933.48     32.38 o 
   6   5   5        0.11       -8.40      8.40 o 
   7   5   5      734.43      697.55     44.74 o 
   0   6   5       11.09       44.92     13.99 o 
   1   6   5       72.29       49.65      6.23 o 
   2   6   5       58.88       60.20      7.08 o 
   3   6   5     1797.19     1772.48     23.85 o 
   4   6   5      209.35      198.65      8.15 o 
   5   6   5      703.29      669.52     20.96 o 
   6   6   5       19.84       26.62      9.95 o 
   7   6   5       17.96       12.66     14.25 o 
   1   7   5       60.71       76.19     15.26 o 
   2   7   5      221.65      213.70     10.32 o 
   3   7   5        9.79        8.38     10.78 o 
   5   7   5      278.00      289.99     28.21 o 
   6   7   5        5.35        1.82     18.70 o 
   0   8   5       16.45        6.85     16.49 o 
   1   8   5      105.39      126.02      9.55 o 
   2   8   5       14.29       18.96      9.31 o 
   1   9   5      479.72      436.44     40.32 o 
   0   0   6     2930.84     2806.32     51.26 o 
   1   0   6     5194.31     5124.98     55.87 o 
   2   0   6     5507.84     5506.28     60.03 o 
   3   0   6    44810.77    46092.61    610.48 o 
   4   0   6     5349.24     5573.22    106.82 o 
   5   0   6     7047.71     7106.35    102.86 o 
   6   0   6       95.97      126.17      9.05 o 
   7   0   6       21.88       13.87      6.70 o 
   8   0   6      299.32      267.35     21.56 o 
   9   0   6      369.99      366.08     28.42 o 
   1   1   6      148.83      142.35      4.27 o 
   2   1   6       92.21       84.32      3.89 o 
   3   1   6      184.78      176.10      4.27 o 
   4   1   6        1.76        3.36      3.44 o 
   5   1   6      173.73      176.16      7.98 o 
   6   1   6        5.92        3.35      3.83 o 
   7   1   6        0.11       -2.87      5.91 o 
   8   1   6       25.15       35.96      9.78 o 
   9   1   6        2.88      -10.68     10.68 o 
   0   2   6        0.37        8.76      6.15 o 
   1   2   6     1249.76     1361.80     15.36 o 
   2   2   6      342.16      322.65      5.83 o 
   3   2   6     4654.98     4473.10     58.75 o 
   4   2   6       23.44       25.51      4.01 o 
   5   2   6     1383.70     1338.67     27.97 o 
   6   2   6       17.21       27.60      6.28 o 
   7   2   6       24.27       17.66      8.22 o 
   8   2   6       24.40       17.17      8.19 o 
   1   3   6     3998.52     4193.99     44.53 o 
   2   3   6     3257.38     3564.64     33.46 o 
   3   3   6     3645.87     3726.77     41.33 o 
   4   3   6      968.94      998.46     14.90 o 
   5   3   6       28.94       40.46      5.45 o 
   6   3   6        1.03       13.30      6.40 o 
   7   3   6      389.57      485.36     28.76 o 
   8   3   6        1.10        3.54      8.36 o 
   0   4   6       28.69       25.57     11.49 o 
   1   4   6      433.16      407.27      9.63 o 
   2   4   6        5.18        4.94      2.82 o 
   3   4   6      828.62      767.61     10.16 o 
   4   4   6      579.52      538.89     13.84 o 
   5   4   6      209.71      233.39      9.30 o 
   6   4   6      123.81      116.85      9.64 o 
   7   4   6        7.42       -0.60      7.51 o 
   8   4   6       31.82       18.63      7.73 o 
   1   5   6     1597.81     1569.50     26.72 o 
   2   5   6        0.73       11.65      3.59 o 
   3   5   6        0.33        2.05      2.71 o 
   4   5   6       12.97        6.90      5.39 o 
   5   5   6     2085.14     2103.50     34.79 o 
   6   5   6        0.76        0.63      7.12 o 
   7   5   6      863.04      831.44     56.77 o 
   0   6   6       12.37       41.96     13.82 o 
   1   6   6       64.11       61.90      8.78 o 
   2   6   6       29.30       44.66      5.62 o 
   3   6   6     1360.45     1391.46     25.68 o 
   4   6   6        7.30       -0.46      5.35 o 
   5   6   6     1672.46     1612.22     45.80 o 
   6   6   6       10.50       12.35      8.78 o 
   7   6   6       52.62       23.99     14.50 o 
   1   7   6        7.21       10.01     10.71 o 
   2   7   6        2.18        3.98      6.48 o 
   3   7   6        6.48        5.15      7.90 o 
   4   7   6        1.44        9.40     21.58 o 
   5   7   6      401.02      348.82     27.92 o 
   6   7   6       25.99       26.21     16.00 o 
   0   8   6      117.53       98.47     17.96 o 
   1   8   6       69.12       70.16      9.04 o 
   2   8   6        0.01       15.94     11.06 o 
   3   8   6      942.41     1107.40     85.27 o 
   4   8   6       69.48       73.19     33.55 o 
   1   9   6     1606.69     1473.71     30.78 o 
   2   9   6      282.59      299.51     27.48 o 
   1   1   7      769.48      746.46      9.28 o 
   2   1   7     1075.46     1050.46     10.98 o 
   3   1   7     2719.24     2853.24     30.26 o 
   4   1   7       16.08       11.94      3.54 o 
   5   1   7     1153.38     1052.54     33.81 o 
   6   1   7      496.42      496.43     10.04 o 
   7   1   7      346.61      356.64     11.09 o 
   8   1   7       25.70       33.62     10.60 o 
   9   1   7      518.38      503.76     27.88 o 
   0   2   7      125.84      154.37      5.62 o 
   1   2   7     2093.76     2070.10     20.49 o 
   2   2   7      316.95      305.03      5.99 o 
   3   2   7     5290.36     5404.89     57.66 o 
   4   2   7       71.75       76.86      4.94 o 
   5   2   7      634.37      646.91     14.10 o 
   6   2   7      128.05      126.32      8.68 o 
   7   2   7       12.62       20.07      8.57 o 
   8   2   7        4.70       -2.68      7.98 o 
   1   3   7    13667.47    13027.35    125.01 o 
   2   3   7     6064.97     6204.34     59.15 o 
   3   3   7     4787.22     4644.92     50.90 o 
   4   3   7     1534.13     1566.08     20.77 o 
   5   3   7     2336.30     2335.49     32.58 o 
   6   3   7      414.73      433.87     11.94 o 
   7   3   7     2288.52     2346.79     39.58 o 
   8   3   7       93.45       99.65     10.33 o 
   0   4   7      656.30      600.27     30.23 o 
   1   4   7       55.50       61.99      4.12 o 
   2   4   7        4.26        3.37      2.91 o 
   3   4   7        1.03        4.15      2.58 o 
   4   4   7        1.09        0.04      3.87 o 
   5   4   7        5.36        5.41      5.21 o 
   6   4   7       50.05       60.06      8.52 o 
   7   4   7       16.24       27.29      8.96 o 
   8   4   7       85.64       94.28     18.25 o 
   1   5   7       43.33       55.72      7.00 o 
   2   5   7     2179.52     2075.71     62.84 o 
   3   5   7      280.09      264.18      6.48 o 
   4   5   7      463.24      473.58     12.62 o 
   5   5   7     3394.38     3393.77     81.12 o 
   6   5   7       50.43       67.64      9.41 o 
   7   5   7      494.14      453.82     40.54 o 
   0   6   7     3099.27     3118.45     64.86 o 
   1   6   7      541.19      546.82     14.29 o 
   2   6   7     1287.93     1271.44     26.62 o 
   3   6   7     3810.03     3876.23     60.42 o 
   4   6   7      342.17      309.44      9.72 o 
   5   6   7      892.86      912.26     38.56 o 
   6   6   7       56.41       96.25     20.46 o 
   7   6   7       12.67        9.28     14.93 o 
   1   7   7      202.30      214.99     11.39 o 
   2   7   7      133.62      167.16     28.01 o 
   3   7   7      320.11      338.60     13.79 o 
   4   7   7        0.39       30.67     16.24 o 
   5   7   7       31.89       49.66     25.26 o 
   6   7   7        6.15        3.64     15.88 o 
   0   8   7      178.39      194.98     15.07 o 
   1   8   7      110.96      148.98     11.08 o 
   2   8   7       92.99       97.58     11.50 o 
   3   8   7     1568.77     1541.99     63.04 o 
   4   8   7      131.79      136.33     25.75 o 
   1   9   7      129.02      182.58     53.35 o 
   2   9   7       20.17       38.91     52.97 o 
   0   0   8    28329.63    27966.22    507.81 o 
   1   0   8      592.61      580.28      9.86 o 
   2   0   8      141.32      124.02      5.61 o 
   3   0   8    16981.54    16899.34    352.63 o 
   4   0   8     1535.31     1595.61     25.18 o 
   5   0   8     4766.98     4824.06     76.05 o 
   6   0   8     3285.80     3479.43     59.89 o 
   7   0   8        0.02        0.21      5.44 o 
   8   0   8     1789.49     1729.47     79.23 o 
   9   0   8      542.56      544.85     29.73 o 
   1   1   8      172.92      181.46      4.71 o 
   2   1   8      768.07      683.41      7.61 o 
   3   1   8      386.98      438.59      7.64 o 
   4   1   8     1398.55     1362.85     19.75 o 
   5   1   8      550.84      581.07     11.99 o 
   6   1   8      331.27      341.39      8.82 o 
   7   1   8       98.76      106.24      8.33 o 
   8   1   8       46.25       42.76     10.40 o 
   0   2   8    22836.32    22091.94    263.25 o 
   1   2   8      265.88      254.73      5.24 o 
   2   2   8     1022.37      949.55     10.72 o 
   3   2   8     7370.73     7351.21     73.08 o 
   4   2   8      139.85      123.44      5.70 o 
   5   2   8      531.70      565.29     12.30 o 
   6   2   8      217.30      220.53      9.67 o 
   7   2   8      112.93      110.68     10.68 o 
   8   2   8      589.69      581.56     16.30 o 
   1   3   8     1127.88     1163.82     14.51 o 
   2   3   8     1090.04     1102.98     12.92 o 
   3   3   8        0.20        3.25      2.11 o 
   4   3   8      486.05      477.99     14.01 o 
   5   3   8      430.47      429.79     10.70 o 
   6   3   8       93.85      116.38      9.31 o 
   7   3   8      139.38      239.00     30.52 o 
   8   3   8      155.05      166.05     10.12 o 
   0   4   8      139.17      160.29     11.72 o 
   1   4   8       24.42       27.26      3.55 o 
   2   4   8        5.09       11.00      3.29 o 
   3   4   8     1446.24     1390.36     17.50 o 
   4   4   8     1810.26     1706.85     24.90 o 
   5   4   8      210.53      223.25      9.06 o 
   6   4   8      109.98      115.20     13.50 o 
   7   4   8       68.07       71.60      8.16 o 
   8   4   8      284.33      277.13     17.86 o 
   1   5   8     2481.04     2473.66     37.86 o 
   2   5   8        1.55        2.37      3.29 o 
   3   5   8      845.80      881.40     18.13 o 
   4   5   8      150.53      177.83     11.18 o 
   5   5   8      141.97      195.15     26.64 o 
   6   5   8      800.56      800.82     18.52 o 
   7   5   8      592.59      601.43     18.37 o 
   0   6   8     2686.26     2652.76     60.68 o 
   1   6   8      299.82      319.52     11.93 o 
   2   6   8      246.53      250.06     11.95 o 
   3   6   8     2973.43     2959.89     38.50 o 
   4   6   8        0.31        3.33      5.64 o 
   5   6   8      617.60      657.39     50.32 o 
   6   6   8      179.49      194.35     20.52 o 
   1   7   8        1.22       -0.41      7.67 o 
   2   7   8     1396.99     1396.69     25.47 o 
   3   7   8       29.49       24.45      8.76 o 
   4   7   8      426.12      403.56     24.99 o 
   5   7   8       96.91      105.03     19.44 o 
   6   7   8       67.09       73.55     15.11 o 
   0   8   8      191.80      211.26     25.22 o 
   1   8   8        0.37        0.68     10.60 o 
   2   8   8       48.44       18.76     14.88 o 
   3   8   8      185.17      207.60     42.74 o 
   4   8   8       73.94       75.27     18.66 o 
   1   9   8      416.25      410.83     18.84 o 
   2   9   8      482.92      530.58     28.14 o 
   1   1   9     1958.20     1889.43     16.81 o 
   2   1   9     1105.70      996.78      9.85 o 
   3   1   9     1160.74     1229.71     14.15 o 
   4   1   9        7.40        7.62      3.72 o 
   5   1   9      337.94      319.91      8.16 o 
   6   1   9     2327.75     2405.82     29.39 o 
   7   1   9      122.98      119.96      9.31 o 
   8   1   9       56.25       58.74     13.16 o 
   0   2   9      901.17     1011.62     15.71 o 
   1   2   9       32.65       43.73      3.15 o 
   2   2   9      515.78      608.32      8.45 o 
   3   2   9      698.01      675.92      9.83 o 
   4   2   9        7.93        9.54      3.18 o 
   5   2   9      695.24      714.89     14.51 o 
   6   2   9       31.57       23.51      8.17 o 
   7   2   9        2.26       11.62      7.37 o 
   8   2   9      197.60      208.20     12.15 o 
   1   3   9     1509.57     1439.99     19.47 o 
   2   3   9    10846.20    10941.62    108.95 o 
   3   3   9      228.29      214.76      8.22 o 
   4   3   9     3422.02     3419.07     48.90 o 
   5   3   9     1141.31     1115.08     19.05 o 
   6   3   9     1863.39     1860.34     29.07 o 
   7   3   9      756.79      767.01     18.10 o 
   8   3   9      351.09      371.97     13.63 o 
   0   4   9     3098.46     3081.69     61.50 o 
   1   4   9        1.59        1.05      2.41 o 
   2   4   9      345.22      342.04      6.85 o 
   3   4   9      433.90      467.85     11.25 o 
   4   4   9       67.40       69.88      6.77 o 
   5   4   9      188.97      196.94      8.55 o 
   6   4   9      239.72      244.03     11.27 o 
   7   4   9       13.42       26.51      8.89 o 
   8   4   9       85.35       97.58     11.07 o 
   1   5   9      593.32      542.14     13.59 o 
   2   5   9     1576.97     1558.17     23.37 o 
   3   5   9     2164.97     2104.08     36.68 o 
   4   5   9      738.48      714.43     14.70 o 
   5   5   9      299.33      258.12      9.86 o 
   6   5   9     1485.51     1410.59     27.25 o 
   7   5   9       35.92       72.39     16.20 o 
   0   6   9     5396.08     5509.98    112.19 o 
   1   6   9       11.44       20.70      9.10 o 
   2   6   9     1265.99     1241.04     23.69 o 
   3   6   9      251.56      271.91     16.25 o 
   4   6   9        0.24       -0.67      7.27 o 
   5   6   9       86.40      143.05     26.20 o 
   6   6   9      707.25      713.92     37.83 o 
   1   7   9      183.65      181.11     12.11 o 
   2   7   9       42.30       49.32      8.59 o 
   3   7   9       17.12       14.70      8.93 o 
   4   7   9       30.48      125.64     76.00 o 
   5   7   9       81.45       70.54     16.73 o 
   0   8   9     4313.78     4286.19     95.27 o 
   1   8   9      574.81      578.15     16.36 o 
   2   8   9     1318.54     1320.21     28.62 o 
   3   8   9     2056.91     2022.07     53.60 o 
   4   8   9       47.65       15.23     17.95 o 
   1   9   9      259.19      269.14     16.33 o 
   2   9   9       28.80       64.07     26.28 o 
   0   0  10    76140.93    75402.96   2142.55 o 
   1   0  10      179.06      173.02      6.79 o 
   2   0  10     8143.81     7643.88     84.53 o 
   3   0  10     1302.26     1221.59     18.65 o 
   4   0  10      136.96      167.22      8.24 o 
   5   0  10     1055.09     1015.56     39.99 o 
   6   0  10     5044.24     5085.04    136.61 o 
   7   0  10       59.78       65.93      8.06 o 
   8   0  10     3717.23     3750.66    136.27 o 
   1   1  10     3283.93     3270.53     27.72 o 
   2   1  10      363.66      374.85      6.05 o 
   3   1  10      418.15      449.80      7.87 o 
   4   1  10       30.15       40.53      4.68 o 
   5   1  10        4.01        1.64      4.77 o 
   6   1  10      160.26      187.33      7.30 o 
   7   1  10       24.75       27.05      7.24 o 
   8   1  10       49.89       43.50     11.04 o 
   0   2  10    12479.94    12264.18    146.43 o 
   1   2  10       97.59       96.50      4.24 o 
   2   2  10       15.57       18.72      3.14 o 
   3   2  10      135.78      120.39      4.13 o 
   4   2  10        0.85        0.30      2.37 o 
   5   2  10       73.71       83.77      7.33 o 
   6   2  10     1107.01     1135.21     22.87 o 
   7   2  10        4.22       -1.90      7.02 o 
   8   2  10     1323.20     1297.53     25.27 o 
   1   3  10       30.49       31.42      4.25 o 
   2   3  10     2822.87     2696.39     32.82 o 
   3   3  10      111.95      101.11      3.97 o 
   4   3  10     1365.18     1348.23     21.12 o 
   5   3  10       22.47       27.10      6.56 o 
   6   3  10      396.21      443.95     22.36 o 
   7   3  10        3.28       21.54      8.68 o 
   8   3  10       80.19       75.95     11.80 o 
   0   4  10     7893.41     7916.75    149.16 o 
   1   4  10        6.35        8.39      3.95 o 
   2   4  10       37.75       37.04      4.33 o 
   3   4  10      329.83      327.58      7.01 o 
   4   4  10       41.66       55.77      7.10 o 
   5   4  10      423.73      402.01     11.30 o 
   6   4  10      199.20      207.08     11.14 o 
   7   4  10       75.74       89.56      9.89 o 
   8   4  10      260.15      239.39     15.26 o 
   1   5  10     1186.28     1211.17     23.18 o 
   2   5  10     1355.32     1398.19     22.58 o 
   3   5  10      428.97      424.78     11.31 o 
   4   5  10      764.37      750.87     15.38 o 
   5   5  10       25.32       40.55      7.14 o 
   6   5  10      510.51      500.75     18.43 o 
   7   5  10      353.77      327.50     18.55 o 
   0   6  10     6900.93     7109.12    141.87 o 
   1   6  10      459.31      468.63     14.75 o 
   2   6  10      884.11      887.56     18.66 o 
   3   6  10     1319.91     1240.47     32.83 o 
   4   6  10        0.30        7.54      8.34 o 
   5   6  10      102.12       90.63     12.26 o 
   6   6  10      372.48      443.85     42.54 o 
   1   7  10     1233.17     1202.08     25.29 o 
   2   7  10        0.71       -0.14      6.14 o 
   3   7  10      117.58      115.75     10.94 o 
   4   7  10      145.05      165.90     34.39 o 
   5   7  10        4.53       23.81     13.81 o 
   0   8  10      861.22     1046.99     38.25 o 
   1   8  10      164.33      169.65     10.12 o 
   2   8  10        2.35      -11.42     11.42 o 
   3   8  10      264.74      259.24     31.64 o 
   4   8  10      348.78      367.86     21.62 o 
   1   9  10        9.74       24.22     12.93 o 
   2   9  10      831.11      762.67     22.97 o 
   1   1  11        1.94        2.82      2.86 o 
   2   1  11     5206.06     4947.30     52.30 o 
   3   1  11      257.20      283.91      6.56 o 
   4   1  11      364.49      353.36      8.20 o 
   5   1  11       88.77       88.85      4.93 o 
   6   1  11     1490.17     1527.59     21.74 o 
   7   1  11      143.32      144.71      8.56 o 
   8   1  11      193.39      191.50     13.71 o 
   0   2  11     3621.69     3576.39     52.06 o 
   1   2  11     1716.41     1704.49     24.88 o 
   2   2  11      750.99      758.93     10.69 o 
   3   2  11     2730.30     2648.51     31.43 o 
   4   2  11       22.18       31.49      4.47 o 
   5   2  11      631.02      591.26     14.30 o 
   6   2  11      174.79      189.63      9.49 o 
   7   2  11        1.95        0.39      6.78 o 
   8   2  11      134.11      182.49     21.33 o 
   1   3  11     4559.86     4569.70     71.02 o 
   2   3  11     6250.57     5997.41     73.29 o 
   3   3  11      791.82      798.37     12.03 o 
   4   3  11     3512.26     3404.30     48.89 o 
   5   3  11      216.13      216.36     11.47 o 
   6   3  11     3237.82     3324.79     46.94 o 
   7   3  11       57.07       68.20     10.27 o 
   8   3  11      338.50      332.53     14.16 o 
   0   4  11      102.01       95.09     14.86 o 
   1   4  11       15.64       12.61      4.36 o 
   2   4  11        9.69        8.34      3.29 o 
   3   4  11      376.48      352.69     10.87 o 
   4   4  11      158.79      141.30      7.77 o 
   5   4  11      342.58      342.79     11.75 o 
   6   4  11      125.69      141.74     10.08 o 
   7   4  11       41.10       53.84      8.85 o 
   1   5  11      279.86      278.73     10.96 o 
   2   5  11     1951.09     1966.51     29.07 o 
   3   5  11      253.71      238.22      9.97 o 
   4   5  11      489.55      523.17     17.28 o 
   5   5  11       16.36       19.97      5.94 o 
   6   5  11      474.89      461.18     19.54 o 
   7   5  11      129.93      122.39     12.94 o 
   0   6  11     6080.15     6165.99    122.07 o 
   1   6  11       35.57       36.97      9.81 o 
   2   6  11      804.93      831.47     18.52 o 
   3   6  11       78.72      112.56     11.03 o 
   4   6  11      244.47      226.78     11.97 o 
   5   6  11      179.13      176.43     17.34 o 
   6   6  11     1075.11      959.64     70.00 o 
   1   7  11      897.16      896.30     21.97 o 
   2   7  11        8.55        9.75      7.30 o 
   3   7  11       62.22       70.58     10.32 o 
   4   7  11        9.59       18.88     17.10 o 
   5   7  11        0.67       11.82     16.90 o 
   0   8  11     2943.10     3115.29     73.12 o 
   1   8  11        3.53        1.87      7.87 o 
   2   8  11      457.73      447.48     18.04 o 
   3   8  11        0.08        4.87     16.01 o 
   4   8  11      160.46      188.69     22.24 o 
   1   9  11       49.17       43.27     10.01 o 
   0   0  12    44374.65    44712.06    850.50 o 
   1   0  12      145.24      171.56      6.54 o 
   2   0  12     2183.83     2198.38     31.19 o 
   3   0  12     2474.70     2462.09     34.43 o 
   4   0  12      100.27       87.16      6.43 o 
   5   0  12      226.25      243.81     10.01 o 
   6   0  12     2251.83     2339.80     43.50 o 
   7   0  12      273.54      282.12     25.08 o 
   8   0  12     1999.10     1933.66     59.14 o 
   1   1  12     3951.32     4002.78     42.12 o 
   2   1  12       22.70       20.78      4.07 o 
   3   1  12       70.67       83.34      5.02 o 
   4   1  12        0.06       -0.43      3.36 o 
   5   1  12      280.78      290.79      7.09 o 
   6   1  12       28.18       28.59      4.82 o 
   7   1  12      178.09      179.65      9.47 o 
   8   1  12        8.70       14.29      9.83 o 
   0   2  12    12099.41    11191.84    237.12 o 
   1   2  12        3.99        3.59      3.67 o 
   2   2  12      473.89      380.13      8.43 o 
   3   2  12     1403.62     1427.65     19.25 o 
   4   2  12       72.32       66.77      4.94 o 
   5   2  12       43.46       37.40      3.31 o 
   6   2  12      996.98     1021.38     19.00 o 
   7   2  12       97.73      128.50     12.46 o 
   8   2  12     1800.27     1733.87     41.31 o 
   1   3  12     1024.19     1048.19     18.91 o 
   2   3  12      188.33      192.58      6.57 o 
   3   3  12       67.56       69.29      3.88 o 
   4   3  12      463.72      440.22     19.65 o 
   5   3  12      425.86      439.60     11.48 o 
   6   3  12      465.15      501.86     33.86 o 
   7   3  12       26.17       42.49     11.99 o 
   8   3  12       36.71       52.69     11.16 o 
   0   4  12     2280.21     2169.11     48.73 o 
   1   4  12      182.52      186.29      8.75 o 
   2   4  12       62.96       67.66      5.08 o 
   3   4  12        5.65        4.90      3.57 o 
   4   4  12       46.10       52.78      6.17 o 
   5   4  12       41.61       48.19     10.35 o 
   6   4  12      488.84      478.96     14.69 o 
   7   4  12       45.98       40.07      9.25 o 
   1   5  12     1199.13     1178.16     23.18 o 
   2   5  12     2830.88     2830.90     39.01 o 
   3   5  12        0.25       -0.22      3.68 o 
   4   5  12     1429.37     1418.54     30.34 o 
   5   5  12       61.89       62.69      6.90 o 
   6   5  12      142.07      143.10     10.10 o 
   7   5  12        1.14        2.01      8.62 o 
   0   6  12      730.18      717.48     24.34 o 
   1   6  12      100.29      110.38      9.35 o 
   2   6  12       19.48       23.89      8.36 o 
   3   6  12      527.25      513.06     27.86 o 
   4   6  12        0.02        0.07      8.06 o 
   5   6  12       66.94       91.12     14.94 o 
   6   6  12      985.62      978.83    100.15 o 
   1   7  12       92.33       86.66      9.86 o 
   2   7  12      193.81      189.22     11.03 o 
   3   7  12       29.71       26.85     10.01 o 
   4   7  12      242.99      306.35     26.85 o 
   5   7  12      157.89      141.45     22.83 o 
   0   8  12     1567.11     1916.58     51.98 o 
   1   8  12        1.73       -9.33      9.33 o 
   2   8  12      210.22      213.97     13.16 o 
   3   8  12      237.53      269.29     19.20 o 
   4   8  12        0.05       31.16     20.35 o 
   1   9  12       37.14       39.38     11.25 o 
   1   1  13     1308.73     1290.04     17.44 o 
   2   1  13     3145.22     2979.64     42.04 o 
   3   1  13      309.93      307.78      7.61 o 
   4   1  13      853.19      813.85     12.55 o 
   5   1  13      784.90      816.28     13.57 o 
   6   1  13      857.60      899.96     15.96 o 
   7   1  13      180.90      202.60     10.30 o 
   8   1  13      397.94      394.53     18.07 o 
   0   2  13     6710.43     6672.18    121.55 o 
   1   2  13      589.06      597.90     10.51 o 
   2   2  13     1896.85     1913.80     21.28 o 
   3   2  13      429.55      406.65      9.41 o 
   4   2  13        1.88        5.67      3.87 o 
   5   2  13       11.50        5.38      4.42 o 
   6   2  13      212.11      245.65     10.38 o 
   7   2  13       44.02       82.17     14.93 o 
   8   2  13      126.95      143.84     51.32 o 
   1   3  13     5035.17     4869.73     95.33 o 
   2   3  13     8550.97     8273.68    169.30 o 
   3   3  13     1038.08     1014.08     18.55 o 
   4   3  13     2635.09     2513.99     32.98 o 
   5   3  13     1268.55     1281.81     22.21 o 
   6   3  13      538.41      530.79     13.53 o 
   7   3  13      201.08      216.84     12.85 o 
   8   3  13      669.21      589.55     19.14 o 
   0   4  13      591.70      521.46     18.91 o 
   1   4  13       94.64      103.93      8.62 o 
   2   4  13        0.97        3.90      2.79 o 
   3   4  13      534.47      528.46     17.73 o 
   4   4  13       28.90       26.86      5.93 o 
   5   4  13       22.82       30.02      6.67 o 
   6   4  13       58.30       68.20      8.49 o 
   7   4  13      277.97      263.05     12.67 o 
   1   5  13        4.97       12.57      8.92 o 
   2   5  13     1336.60     1346.58     26.86 o 
   3   5  13        9.30       12.22      3.70 o 
   4   5  13      101.32      121.76     15.21 o 
   5   5  13      851.92      854.62     17.50 o 
   6   5  13       14.14       25.34      8.08 o 
   7   5  13      400.89      392.09     21.56 o 
   0   6  13      122.13      143.54     14.24 o 
   1   6  13      119.88      127.29     10.00 o 
   2   6  13        6.45        1.03      7.16 o 
   3   6  13     1538.59     1565.14     31.84 o 
   4   6  13       13.09       17.48     10.25 o 
   5   6  13      752.86      775.35     34.36 o 
   6   6  13      559.15      611.07     25.65 o 
   1   7  13      379.77      401.13     14.65 o 
   2   7  13      574.33      566.61     16.38 o 
   3   7  13      278.92      304.03     13.72 o 
   4   7  13       66.73       64.35     17.46 o 
   5   7  13        1.16        6.13     13.79 o 
   0   8  13      488.45      550.00     27.32 o 
   1   8  13        5.37       11.94      7.47 o 
   2   8  13      109.91      126.83     12.13 o 
   3   8  13      124.95      107.13     12.11 o 
   0   0  14    13869.43    13906.61    438.62 o 
   1   0  14        2.60       -2.98      4.30 o 
   2   0  14     3022.98     2821.40     70.63 o 
   3   0  14     8935.23     8994.02    141.24 o 
   4   0  14       61.81       59.83      7.30 o 
   5   0  14     1610.50     1702.89     32.81 o 
   6   0  14     1246.60     1327.06     28.97 o 
   7   0  14       47.96       21.30     18.25 o 
   8   0  14     1811.75     1755.29     60.35 o 
   1   1  14      267.09      318.00     10.36 o 
   2   1  14      946.73      913.33     15.68 o 
   3   1  14        3.08        8.73      4.26 o 
   4   1  14      991.44      932.72     23.43 o 
   5   1  14      356.14      355.05      8.84 o 
   6   1  14      138.81      146.70      5.92 o 
   7   1  14      548.74      558.78     15.22 o 
   8   1  14        5.71      -11.89     12.65 o 
   0   2  14       78.98       66.87      7.29 o 
   1   2  14        6.60        7.59      3.51 o 
   2   2  14      132.97      115.86      5.01 o 
   3   2  14     3685.91     3555.17     70.86 o 
   4   2  14       42.73       45.52      4.43 o 
   5   2  14      284.38      331.15      9.57 o 
   6   2  14      278.45      307.15     11.15 o 
   7   2  14      109.74      104.05     10.13 o 
   8   2  14      551.71      528.60     21.75 o 
   1   3  14     1046.49     1024.38     18.17 o 
   2   3  14      414.67      386.17      9.81 o 
   3   3  14       51.42       61.01      4.39 o 
   4   3  14      187.48      195.33      8.61 o 
   5   3  14      764.50      767.43     16.23 o 
   6   3  14       16.71       16.72      6.92 o 
   7   3  14      461.63      454.04     15.78 o 
   8   3  14       19.70       24.55     10.29 o 
   0   4  14      211.32      216.04     13.63 o 
   1   4  14      926.01      869.78     14.97 o 
   2   4  14        0.75        2.66      4.08 o 
   3   4  14      158.07      127.29      7.55 o 
   4   4  14        4.50        3.79      5.57 o 
   5   4  14      692.89      687.36     15.28 o 
   6   4  14      630.77      650.10     20.18 o 
   7   4  14      190.84      180.56     20.39 o 
   1   5  14       26.18       28.78      9.73 o 
   2   5  14     1074.78     1083.58     19.60 o 
   3   5  14       42.07       50.81      5.95 o 
   4   5  14     1210.85     1194.90     21.88 o 
   5   5  14      160.80      151.23      8.63 o 
   6   5  14      271.83      274.90     14.05 o 
   7   5  14      238.18      197.52     20.95 o 
   0   6  14     2892.71     2934.68     63.80 o 
   1   6  14       20.87       53.52     13.47 o 
   2   6  14      437.76      433.32     13.64 o 
   3   6  14      571.87      592.90     23.41 o 
   4   6  14       85.46      104.28     12.38 o 
   5   6  14      277.81      326.94     38.06 o 
   6   6  14      502.46      465.46     22.07 o 
   1   7  14     1091.86     1135.42     23.30 o 
   2   7  14      847.89      842.22     20.58 o 
   3   7  14       60.60       64.25      9.62 o 
   4   7  14       98.37      113.48     19.69 o 
   5   7  14      204.57      212.06     22.19 o 
   0   8  14      257.06      288.32     28.58 o 
   1   8  14        3.78        7.29      9.36 o 
   2   8  14       56.15       74.29     12.32 o 
   3   8  14      257.34      277.37     42.58 o 
   1   1  15     2268.02     2204.80     41.75 o 
   2   1  15     1530.58     1444.32     22.29 o 
   3   1  15      627.70      578.76     10.85 o 
   4   1  15      245.30      241.45      7.04 o 
   5   1  15     2786.34     2841.11     46.22 o 
   6   1  15        1.78        0.94      5.12 o 
   7   1  15      596.86      554.36     15.06 o 
   8   1  15      231.31      221.59     15.81 o 
   0   2  15     1584.76     1443.94     27.83 o 
   1   2  15        3.78        7.20      4.38 o 
   2   2  15      651.83      537.34     14.94 o 
   3   2  15       12.09       15.70      4.34 o 
   4   2  15       30.17       21.24      4.21 o 
   5   2  15       68.86       75.79      7.73 o 
   6   2  15      964.52      990.32     19.18 o 
   7   2  15       72.77       77.52      9.21 o 
   8   2  15      710.36      660.24     23.02 o 
   1   3  15     1916.08     1822.70     24.93 o 
   2   3  15     1182.60     1103.07     32.81 o 
   3   3  15      404.80      376.36     14.47 o 
   4   3  15      643.69      629.63     15.42 o 
   5   3  15     2924.57     2996.81     42.98 o 
   6   3  15       92.32       99.80      8.58 o 
   7   3  15      842.34      822.69     21.55 o 
   0   4  15      243.75      196.14     20.79 o 
   1   4  15        5.31        3.15      3.54 o 
   2   4  15      193.65      176.68      7.72 o 
   3   4  15      576.48      621.69     15.16 o 
   4   4  15       22.81       24.00      5.69 o 
   5   4  15      549.72      611.40     16.24 o 
   6   4  15       16.18       23.71      6.62 o 
   7   4  15      148.86      127.30     12.07 o 
   1   5  15     6825.33     6775.84     94.42 o 
   2   5  15      198.33      194.42     11.08 o 
   3   5  15     1275.40     1257.98     22.88 o 
   4   5  15        1.41       -1.58      7.63 o 
   5   5  15      742.18      699.98     21.77 o 
   6   5  15      121.09      115.85     12.84 o 
   0   6  15       89.74      127.74     28.50 o 
   1   6  15       87.24       99.42     10.15 o 
   2   6  15       42.31       51.85      8.91 o 
   3   6  15     1379.25     1315.76     64.74 o 
   4   6  15       15.25       14.38     10.89 o 
   5   6  15      465.81      465.44     25.54 o 
   6   6  15       84.33      100.70     13.01 o 
   1   7  15        4.27       10.56      8.38 o 
   2   7  15       45.46       34.91     11.41 o 
   3   7  15        0.55       -1.62      8.32 o 
   4   7  15       42.67       41.48     19.99 o 
   5   7  15      323.88      344.41     27.32 o 
   0   8  15      935.24      873.29     32.09 o 
   1   8  15       18.26       12.53      8.87 o 
   2   8  15      162.14      173.21     12.85 o 
   3   8  15     1003.39      942.92     25.08 o 
   0   0  16     5415.48     5868.24    184.64 o 
   1   0  16      117.47      120.39     13.50 o 
   2   0  16      948.88     1007.04     30.26 o 
   3   0  16     7646.03     7740.01    123.72 o 
   4   0  16      192.64      186.04      9.58 o 
   5   0  16     2679.28     2763.54     48.18 o 
   6   0  16      494.19      518.32     19.69 o 
   7   0  16        0.13      -13.67     17.57 o 
   8   0  16      482.86      462.84     21.89 o 
   1   1  16      654.60      652.82     13.39 o 
   2   1  16     1982.14     1850.48     46.49 o 
   3   1  16       77.90       96.52      7.15 o 
   4   1  16      657.48      663.01     13.20 o 
   5   1  16        7.47       16.04      6.38 o 
   6   1  16        2.30        5.96      7.22 o 
   7   1  16       22.31       16.73      7.75 o 
   8   1  16       80.13       73.06     14.77 o 
   0   2  16      739.04      762.33     18.37 o 
   1   2  16      208.49      200.43      7.89 o 
   2   2  16       81.64       84.53      6.40 o 
   3   2  16     3837.60     3600.51     93.48 o 
   4   2  16      470.66      476.98     11.97 o 
   5   2  16     2200.07     2282.39     33.59 o 
   6   2  16      212.58      204.94     10.33 o 
   7   2  16       77.53       89.20      9.25 o 
   8   2  16        0.03       15.99     10.92 o 
   1   3  16      175.03      164.58      8.81 o 
   2   3  16       16.59       15.48      6.68 o 
   3   3  16       59.48       58.56      4.76 o 
   4   3  16      289.51      285.51      9.70 o 
   5   3  16     1103.97     1147.65     23.45 o 
   6   3  16      381.68      368.68     11.49 o 
   7   3  16      511.36      504.92     20.79 o 
   0   4  16      459.29      458.77     30.28 o 
   1   4  16        0.94        1.49      4.12 o 
   2   4  16      135.40      132.22      7.17 o 
   3   4  16     2125.07     2164.56     31.83 o 
   4   4  16      114.73      121.04      7.65 o 
   5   4  16      344.33      366.69     11.51 o 
   6   4  16      130.23      133.87      8.80 o 
   7   4  16        9.85       11.50      8.09 o 
   1   5  16     3618.37     3669.53     54.51 o 
   2   5  16      336.66      323.29      9.21 o 
   3   5  16      261.17      253.74     10.55 o 
   4   5  16      619.68      614.24     20.89 o 
   5   5  16      590.57      610.07     17.09 o 
   6   5  16       67.05       57.77     10.25 o 
   0   6  16      995.32      962.96     31.56 o 
   1   6  16        1.52        6.53      8.72 o 
   2   6  16      190.51      197.73     11.04 o 
   3   6  16     1140.47     1223.33     33.09 o 
   4   6  16      150.09      176.84     15.11 o 
   5   6  16      820.35      869.87     33.76 o 
   6   6  16       73.48       68.93     18.29 o 
   1   7  16      299.01      336.21     14.63 o 
   2   7  16        7.60       14.09      9.25 o 
   3   7  16      412.06      429.90     21.88 o 
   4   7  16        6.13       26.68     15.12 o 
   0   8  16       29.25       16.23     15.40 o 
   1   8  16       53.87       54.47     10.56 o 
   2   8  16        0.87       -4.88      9.88 o 
   3   8  16      517.19      534.32     48.13 o 
   1   1  17     2694.84     2658.63     40.76 o 
   2   1  17      470.66      493.40     13.17 o 
   3   1  17      978.74      970.85     16.50 o 
   4   1  17        0.16       -1.96      5.37 o 
   5   1  17     1635.91     1714.43     26.88 o 
   6   1  17      156.83      141.45      9.32 o 
   7   1  17      308.77      304.91     12.89 o 
   8   1  17       16.41       18.98      9.65 o 
   0   2  17     2799.59     2780.81     49.10 o 
   1   2  17       57.42       55.87      7.04 o 
   2   2  17      248.51      272.25      9.63 o 
   3   2  17     1149.33     1117.90     19.36 o 
   4   2  17     1261.80     1248.14     20.35 o 
   5   2  17     1007.89     1001.78     18.62 o 
   6   2  17     1093.16     1127.60     23.32 o 
   7   2  17      102.89      102.07      9.52 o 
   8   2  17      117.48       95.32     14.82 o 
   1   3  17     7237.49     6809.91    112.37 o 
   2   3  17     1033.01      998.25     20.58 o 
   3   3  17     2859.75     2891.54     44.64 o 
   4   3  17        0.28       -0.60      4.81 o 
   5   3  17     1089.44     1063.70     20.44 o 
   6   3  17       32.06       36.91      7.76 o 
   7   3  17      845.06      790.81     19.80 o 
   0   4  17     1729.94     1768.06     41.04 o 
   1   4  17       26.79       20.95      3.77 o 
   2   4  17      575.27      572.40     12.65 o 
   3   4  17      163.07      152.17      8.23 o 
   4   4  17      151.43      135.94     10.15 o 
   5   4  17      154.68      159.90      9.19 o 
   6   4  17        0.32        2.33      6.54 o 
   7   4  17        0.77       -8.54      8.54 o 
   1   5  17        0.84        8.70      8.37 o 
   2   5  17      221.19      222.93     11.38 o 
   3   5  17      144.75      145.23      8.90 o 
   4   5  17      130.89      146.04     10.62 o 
   5   5  17      501.23      457.71     19.80 o 
   6   5  17      129.12      116.78     13.06 o 
   0   6  17       53.91       72.57     17.03 o 
   1   6  17      235.91      247.81     13.43 o 
   2   6  17       10.14        9.13      7.88 o 
   3   6  17     1869.17     1892.46     69.42 o 
   4   6  17        1.43        6.05     10.68 o 
   5   6  17      838.12      863.02     50.90 o 
   1   7  17      316.12      353.93     14.87 o 
   2   7  17        7.22        5.90      8.85 o 
   3   7  17      463.51      470.51     18.03 o 
   4   7  17       20.82       19.69     16.91 o 
   0   8  17       32.82       47.20     17.98 o 
   1   8  17      269.73      246.84     14.91 o 
   2   8  17       30.84       35.64     11.31 o 
   0   0  18       93.97       54.81     20.19 o 
   1   0  18     2024.93     2113.14     52.13 o 
   2   0  18      199.78      243.10     15.52 o 
   3   0  18    13454.87    13930.26    223.45 o 
   4   0  18      216.68      225.06     10.50 o 
   5   0  18     2525.30     2586.46     47.81 o 
   6   0  18      204.82      229.44     12.32 o 
   7   0  18        3.87        1.69     13.15 o 
   8   0  18      548.75      476.38     32.12 o 
   1   1  18      271.72      282.59     11.40 o 
   2   1  18     1527.30     1496.57     26.32 o 
   3   1  18      389.12      400.55     10.98 o 
   4   1  18     1441.14     1428.01     22.02 o 
   5   1  18       56.18       72.44      6.79 o 
   6   1  18      381.54      400.48     12.99 o 
   7   1  18       61.26       56.57     14.34 o 
   8   1  18        0.82       10.58      9.29 o 
   0   2  18     6931.73     6891.13    239.66 o 
   1   2  18        3.37        4.24      5.62 o 
   2   2  18     1037.91     1051.76     20.21 o 
   3   2  18     2404.82     2330.41     34.81 o 
   4   2  18      359.47      325.67      9.79 o 
   5   2  18     1022.87     1000.30     18.63 o 
   6   2  18       37.91       49.77      8.73 o 
   7   2  18        0.29       10.35      7.16 o 
   1   3  18     1220.50     1184.83     21.19 o 
   2   3  18     1593.51     1611.92     29.58 o 
   3   3  18     1840.65     1717.26     27.83 o 
   4   3  18      222.59      221.01      9.84 o 
   5   3  18      379.34      344.50     12.33 o 
   6   3  18       71.48       67.04      8.80 o 
   7   3  18        2.54       -0.61      9.04 o 
   0   4  18        4.87        8.15      5.87 o 
   1   4  18      247.16      253.47     11.81 o 
   2   4  18      421.71      404.98     14.79 o 
   3   4  18     3256.87     3184.86     48.18 o 
   4   4  18       14.07       18.90      7.06 o 
   5   4  18      574.61      576.88     14.89 o 
   6   4  18       21.88       28.32      7.20 o 
   7   4  18       30.42       18.90      9.38 o 
   1   5  18     1410.74     1429.99     26.23 o 
   2   5  18       71.48       96.14      9.60 o 
   3   5  18      164.00      163.61     11.23 o 
   4   5  18       44.45       53.88     11.25 o 
   5   5  18      471.26      487.17     19.17 o 
   6   5  18       55.50       41.68     13.56 o 
   0   6  18      453.11      454.95     21.52 o 
   1   6  18       99.38      120.89     10.34 o 
   2   6  18       99.92      112.47      9.36 o 
   3   6  18     1581.04     1633.48     43.96 o 
   4   6  18      205.21      230.28     16.69 o 
   5   6  18      454.13      443.15     48.99 o 
   1   7  18      660.83      671.60     17.75 o 
   2   7  18      232.32      234.06     15.21 o 
   3   7  18      256.59      263.64     16.52 o 
   4   7  18       87.90       88.65     21.91 o 
   0   8  18      471.71      449.40     25.11 o 
   1   8  18        7.25        3.81     10.29 o 
   2   8  18      131.47      142.85     17.50 o 
   1   1  19     2872.33     2826.97     48.88 o 
   2   1  19     1163.62     1227.27     24.18 o 
   3   1  19     3218.85     3188.11     60.99 o 
   4   1  19       55.32       69.05      7.24 o 
   5   1  19        1.27        3.68      5.60 o 
   6   1  19      737.15      776.69     17.99 o 
   7   1  19      343.03      343.15     19.88 o 
   0   2  19       34.95       30.10      7.76 o 
   1   2  19      709.33      709.67     16.75 o 
   2   2  19       95.25       97.11      9.05 o 
   3   2  19     2585.60     2619.21     39.39 o 
   4   2  19        9.82       12.35      5.65 o 
   5   2  19      509.70      513.47     12.97 o 
   6   2  19        9.71        5.58      8.35 o 
   7   2  19        0.10        2.59      7.10 o 
   1   3  19     1021.26     1046.13     19.81 o 
   2   3  19      565.55      582.35     15.67 o 
   3   3  19      192.14      172.95     12.27 o 
   4   3  19       88.91      102.34      8.66 o 
   5   3  19      725.82      791.99     18.94 o 
   6   3  19      733.11      743.81     16.83 o 
   7   3  19      619.02      597.23     17.79 o 
   0   4  19      574.47      563.06     21.29 o 
   1   4  19      311.96      328.88     15.10 o 
   2   4  19       35.93       48.05      9.87 o 
   3   4  19     1000.36      976.66     20.27 o 
   4   4  19        1.74        5.77      6.48 o 
   5   4  19       83.17       95.56      8.50 o 
   6   4  19      198.45      194.89     10.65 o 
   7   4  19        0.12        8.09      9.97 o 
   1   5  19      177.02      180.96     11.16 o 
   2   5  19      883.92      887.60     18.81 o 
   3   5  19      147.44      179.33     12.63 o 
   4   5  19      364.64      371.97     19.59 o 
   5   5  19       91.01       77.93     15.90 o 
   6   5  19      295.35      294.70     20.14 o 
   0   6  19     2269.88     2309.89     54.37 o 
   1   6  19        2.95       16.23      9.62 o 
   2   6  19      336.43      334.54     14.30 o 
   3   6  19      214.04      224.77     15.72 o 
   4   6  19       59.08       60.28     20.27 o 
   5   6  19      136.46      109.21     23.22 o 
   1   7  19       45.28       55.05     11.48 o 
   2   7  19       28.63       31.86     11.61 o 
   3   7  19       15.24       14.35     11.52 o 
   4   7  19        4.52        6.17     15.81 o 
   0   8  19      466.04      418.57     18.12 o 
   1   8  19      177.75      181.13     11.51 o 
   2   8  19        7.93       16.51     11.06 o 
   0   0  20    13926.06    14443.11    459.46 o 
   1   0  20       20.98       31.45     14.30 o 
   2   0  20      939.16     1005.88     31.77 o 
   3   0  20      861.08      899.74     52.20 o 
   4   0  20        0.85        1.42      6.94 o 
   5   0  20     1022.36     1106.52     27.07 o 
   6   0  20      996.05     1041.99     25.17 o 
   7   0  20      189.91      182.59     22.22 o 
   1   1  20      484.30      521.83     17.00 o 
   2   1  20      315.32      326.22     11.19 o 
   3   1  20      658.05      642.11     14.57 o 
   4   1  20       17.71       30.03      6.20 o 
   5   1  20     1409.58     1461.73     24.08 o 
   6   1  20       56.36       42.17      8.44 o 
   7   1  20      226.19      208.77     15.99 o 
   0   2  20     4770.21     4710.29    109.94 o 
   1   2  20      370.42      382.65     12.19 o 
   2   2  20      282.49      279.47     11.38 o 
   3   2  20     1810.97     1893.57     33.67 o 
   4   2  20     1726.89     1761.55     26.70 o 
   5   2  20      263.15      278.47     10.37 o 
   6   2  20     1723.61     1632.65     30.87 o 
   7   2  20        0.13       10.24      7.46 o 
   1   3  20       35.92       27.03      6.43 o 
   2   3  20      459.75      459.16     13.32 o 
   3   3  20        7.51        9.77      8.03 o 
   4   3  20      390.74      371.00     11.65 o 
   5   3  20        1.90       14.25      8.53 o 
   6   3  20      242.04      244.07     11.52 o 
   7   3  20        0.24       -3.26      8.65 o 
   0   4  20     3838.29     3918.55    101.24 o 
   1   4  20        0.83       -0.38      6.07 o 
   2   4  20      503.85      483.10     20.19 o 
   3   4  20      360.09      386.57     14.96 o 
   4   4  20      216.25      186.11     12.93 o 
   5   4  20      452.17      439.11     17.42 o 
   6   4  20      135.30      149.30     11.11 o 
   1   5  20     2397.18     2386.36     40.48 o 
   2   5  20       18.02       22.53      8.47 o 
   3   5  20      788.94      782.67     23.99 o 
   4   5  20       51.30      105.02     18.94 o 
   5   5  20       39.85       49.81     16.23 o 
   6   5  20      207.19      192.42     36.45 o 
   0   6  20      753.43      768.87     28.51 o 
   1   6  20      114.06      119.54      9.28 o 
   2   6  20       25.34       26.78      9.88 o 
   3   6  20      709.33      745.65     24.87 o 
   4   6  20        9.99       -3.23     11.17 o 
   5   6  20      308.25      287.61     20.32 o 
   1   7  20      211.62      212.58     12.77 o 
   2   7  20      183.61      187.67     12.53 o 
   3   7  20       31.83       32.93     13.70 o 
   0   8  20      429.00      397.05     24.99 o 
   1   8  20       62.67       60.76     12.75 o 
   1   1  21     1582.77     1610.34     32.18 o 
   2   1  21     1095.28     1076.42     25.57 o 
   3   1  21       28.44       31.47      8.87 o 
   4   1  21      370.78      390.11     11.48 o 
   5   1  21      422.11      429.67     12.52 o 
   6   1  21     1145.49     1192.55     28.41 o 
   7   1  21       87.64       67.33     15.48 o 
   0   2  21      137.32      125.74     19.26 o 
   1   2  21      576.42      550.01     14.60 o 
   2   2  21       84.94       85.19      8.78 o 
   3   2  21     2131.20     2142.81     37.32 o 
   4   2  21      512.29      509.89     12.46 o 
   5   2  21      922.54      903.88     20.23 o 
   6   2  21      341.42      316.30     12.67 o 
   7   2  21        7.70        4.45      7.19 o 
   1   3  21     1373.70     1344.06     25.57 o 
   2   3  21     1570.78     1540.62     28.25 o 
   3   3  21      339.81      357.64     13.99 o 
   4   3  21      491.62      485.02     14.64 o 
   5   3  21        0.45       -2.34      7.41 o 
   6   3  21      799.83      798.04     19.18 o 
   7   3  21      157.38      145.88     10.94 o 
   0   4  21      726.85      685.74     60.12 o 
   1   4  21      216.38      222.31     10.39 o 
   2   4  21        8.15        5.23      8.70 o 
   3   4  21      546.39      507.54     30.85 o 
   4   4  21      281.08      249.28     16.45 o 
   5   4  21        1.15        2.54      9.45 o 
   6   4  21      494.50      419.73     16.35 o 
   1   5  21       65.11       66.60     10.03 o 
   2   5  21     1220.21     1178.20     29.22 o 
   3   5  21       66.21       60.95     13.46 o 
   4   5  21      259.51      256.84     15.41 o 
   5   5  21       16.62       33.11     11.46 o 
   0   6  21     1378.67     1375.57     39.36 o 
   1   6  21        0.20       17.61     10.18 o 
   2   6  21      172.05      197.33     16.34 o 
   3   6  21        3.02       22.17     13.03 o 
   4   6  21       44.59       58.88     12.66 o 
   5   6  21       50.50       63.84     18.06 o 
   1   7  21      108.10      126.54     10.98 o 
   2   7  21      374.90      380.28     17.61 o 
   3   7  21       11.62        9.53     11.79 o 
   0   0  22     1539.31     1554.36     66.46 o 
   1   0  22       90.97      101.30     16.63 o 
   2   0  22     1033.03      999.78     33.94 o 
   3   0  22      471.64      478.53     25.43 o 
   4   0  22     2330.94     2366.01     69.18 o 
   5   0  22      504.59      557.83     21.30 o 
   6   0  22     2797.76     2771.20     63.45 o 
   7   0  22      436.71      357.19     28.60 o 
   1   1  22     2261.97     2216.56     42.78 o 
   2   1  22      813.43      786.65     20.93 o 
   3   1  22      327.80      326.96     12.46 o 
   4   1  22      137.45      140.73      8.21 o 
   5   1  22       46.55       78.48     12.46 o 
   6   1  22       13.61       21.95      7.98 o 
   7   1  22       74.76       49.78     11.56 o 
   0   2  22     4528.86     4690.90    113.34 o 
   1   2  22        0.08        1.77      7.87 o 
   2   2  22      694.52      727.35     16.77 o 
   3   2  22      379.45      383.22     13.88 o 
   4   2  22      547.22      551.72     13.92 o 
   5   2  22       10.43       13.36      7.88 o 
   6   2  22      427.15      447.80     14.85 o 
   7   2  22        5.84        2.07      6.84 o 
   1   3  22       59.25       71.01      8.52 o 
   2   3  22        1.02       23.29     10.72 o 
   3   3  22      124.64      139.74     10.40 o 
   4   3  22        0.32        1.12      5.33 o 
   5   3  22        7.77        1.28      7.50 o 
   6   3  22       20.29       16.14      8.04 o 
   0   4  22     2556.56     2608.29    108.97 o 
   1   4  22       93.81      107.83      9.24 o 
   2   4  22        6.01       16.10      8.26 o 
   3   4  22       16.04       34.47      7.95 o 
   4   4  22      319.12      313.06     13.49 o 
   5   4  22       78.41       86.66     10.54 o 
   6   4  22      753.48      624.26     28.86 o 
   1   5  22      708.97      724.43     18.47 o 
   2   5  22     1397.50     1383.62     31.31 o 
   3   5  22        6.48        7.08     13.06 o 
   4   5  22      659.73      590.11     23.03 o 
   5   5  22      265.89      285.72     23.57 o 
   0   6  22     1659.02     1698.61     47.96 o 
   1   6  22      132.76      139.83     10.75 o 
   2   6  22      351.08      332.78     13.22 o 
   3   6  22       95.52      103.55     15.75 o 
   4   6  22       61.31       44.84     14.08 o 
   1   7  22       99.70       87.40     11.93 o 
   2   7  22      509.64      501.21     19.72 o 
   3   7  22       18.13        7.19     11.09 o 
   1   1  23      115.26      120.40     11.46 o 
   2   1  23     4173.38     4280.70     76.67 o 
   3   1  23      539.65      546.65     14.20 o 
   4   1  23      961.84     1000.90     19.46 o 
   5   1  23       21.30       22.72      7.33 o 
   6   1  23      126.47      131.06     11.43 o 
   7   1  23       14.11        5.54      9.03 o 
   0   2  23      214.06      289.33     22.44 o 
   1   2  23       83.51       99.29      8.55 o 
   2   2  23       98.05      121.03     10.05 o 
   3   2  23      136.36      139.52     10.76 o 
   4   2  23        6.51       12.05      6.85 o 
   5   2  23       70.82       70.02      9.92 o 
   6   2  23      399.34      390.27     14.34 o 
   7   2  23       14.86       19.27     11.23 o 
   1   3  23        0.11        2.66      8.92 o 
   2   3  23     2524.22     2483.97     42.75 o 
   3   3  23      179.97      162.06     11.01 o 
   4   3  23      855.06      803.46     20.49 o 
   5   3  23       27.46       38.04     10.10 o 
   6   3  23      170.13      147.56      9.96 o 
   0   4  23       51.03       75.62     15.04 o 
   1   4  23        0.99        0.35      5.77 o 
   2   4  23        1.31       12.02      8.58 o 
   3   4  23      129.05      147.89     11.58 o 
   4   4  23        3.25      -12.43     12.43 o 
   5   4  23       62.07       59.88     12.16 o 
   6   4  23      256.92      246.09     17.15 o 
   1   5  23        9.83       23.53      8.92 o 
   2   5  23      195.05      264.82     16.17 o 
   3   5  23       15.65       13.96     12.50 o 
   4   5  23      154.02      178.00     17.49 o 
   5   5  23      564.93      506.57     23.62 o 
   0   6  23       93.21      111.75     18.31 o 
   1   6  23       60.15       60.33      9.74 o 
   2   6  23        4.59       17.24     12.78 o 
   3   6  23      516.11      501.46     21.24 o 
   4   6  23        0.04        2.13     12.01 o 
   1   7  23        0.93        9.77      8.30 o 
   2   7  23      270.84      274.37     13.00 o 
   0   0  24     5176.22     5283.02    176.73 o 
   1   0  24      918.02      983.70     39.64 o 
   2   0  24     2119.03     2159.93     58.93 o 
   3   0  24       30.80       22.18     13.09 o 
   4   0  24      686.33      706.84     27.49 o 
   5   0  24      922.71      946.52     29.35 o 
   6   0  24      140.97      132.02     17.10 o 
   7   0  24      369.06      383.15     30.20 o 
   1   1  24      205.10      226.21     14.14 o 
   2   1  24      321.82      338.51     14.80 o 
   3   1  24      260.11      259.97     12.59 o 
   4   1  24      568.11      599.39     16.64 o 
   5   1  24        6.38        0.20      6.03 o 
   6   1  24      190.04      185.46     10.69 o 
   7   1  24       94.55       80.73     13.56 o 
   0   2  24        2.47       22.34     16.83 o 
   1   2  24        4.10       10.44      9.37 o 
   2   2  24      239.67      245.55     13.10 o 
   3   2  24     1564.28     1571.97     30.83 o 
   4   2  24      210.25      195.01     11.23 o 
   5   2  24      237.09      234.35     11.62 o 
   6   2  24      964.32      898.90     21.78 o 
   1   3  24     2112.66     1957.37     34.97 o 
   2   3  24      255.75      236.02     12.09 o 
   3   3  24       10.14       18.70      7.95 o 
   4   3  24      194.45      204.99     11.33 o 
   5   3  24      234.68      203.69     13.33 o 
   6   3  24       67.00       62.61      9.70 o 
   0   4  24     2681.94     2661.49     59.07 o 
   1   4  24      109.04      112.77     11.62 o 
   2   4  24      440.30      428.30     16.76 o 
   3   4  24      214.78      229.97     13.57 o 
   4   4  24        5.10        4.91     12.58 o 
   5   4  24      221.60      199.27     17.31 o 
   6   4  24      408.08      371.70     18.94 o 
   1   5  24        1.25        0.22      7.91 o 
   2   5  24     1298.25     1333.56     30.17 o 
   3   5  24       39.81       30.76     12.39 o 
   4   5  24      757.31      683.73     24.96 o 
   5   5  24        5.05        7.72     12.31 o 
   0   6  24      421.81      387.71     19.88 o 
   1   6  24        5.16       10.97      8.41 o 
   2   6  24        9.56        8.86     13.14 o 
   3   6  24       58.86       51.67     13.28 o 
   4   6  24       69.15       57.15     12.39 o 
   1   7  24      145.59      154.40     16.03 o 
   2   7  24      307.59      322.10     20.01 o 
   1   1  25     3059.75     3016.90     56.61 o 
   2   1  25      890.01      930.61     24.93 o 
   3   1  25      639.15      638.63     20.15 o 
   4   1  25      710.89      783.64     19.48 o 
   5   1  25      955.12      983.81     26.81 o 
   6   1  25      227.78      204.88     11.89 o 
   0   2  25     4232.33     4274.76    108.55 o 
   1   2  25      125.96      140.07     12.72 o 
   2   2  25     1104.71     1134.40     24.24 o 
   3   2  25       35.36       37.19      8.83 o 
   4   2  25      113.82      130.89     10.50 o 
   5   2  25        8.03        4.68      8.83 o 
   6   2  25      345.75      331.26     13.82 o 
   1   3  25      240.75      267.46     12.46 o 
   2   3  25      288.53      301.57     12.04 o 
   3   3  25      124.13      127.06      9.90 o 
   4   3  25      353.09      364.26     16.24 o 
   5   3  25      574.36      549.00     21.87 o 
   6   3  25      276.27      259.95     14.38 o 
   0   4  25        1.12        6.74     12.46 o 
   1   4  25        0.26        7.57      7.09 o 
   2   4  25        0.84        7.17      9.05 o 
   3   4  25      446.83      470.46     17.60 o 
   4   4  25        0.04       -1.15     12.01 o 
   5   4  25      675.39      684.56     30.04 o 
   1   5  25      801.25      803.55     20.01 o 
   2   5  25      191.89      225.20     23.73 o 
   3   5  25      348.28      380.46     17.76 o 
   4   5  25       10.69        8.98     11.00 o 
   0   6  25       55.41       65.19     16.42 o 
   1   6  25        1.24        4.92      9.21 o 
   2   6  25        3.65        3.11      9.73 o 
   3   6  25      301.09      287.39     19.47 o 
   1   7  25       69.40       69.88     12.27 o 
   0   0  26        8.41       -4.38     20.62 o 
   1   0  26        3.74       24.70     16.03 o 
   2   0  26        0.14       11.01     15.46 o 
   3   0  26     1900.50     1895.33     57.93 o 
   4   0  26      134.79      148.61     16.32 o 
   5   0  26      496.73      500.09     24.14 o 
   6   0  26      262.57      274.02     20.89 o 
   1   1  26       98.38       90.52     11.25 o 
   2   1  26      897.10      928.28     23.43 o 
   3   1  26        0.04        4.86      8.27 o 
   4   1  26       54.43       50.60     10.74 o 
   5   1  26       98.55       90.04      9.21 o 
   6   1  26      340.09      322.27     13.88 o 
   0   2  26     3770.54     3643.98     96.04 o 
   1   2  26        9.45        7.84     10.87 o 
   2   2  26     1085.82     1035.41     22.77 o 
   3   2  26     1824.53     1859.27     42.02 o 
   4   2  26       88.34      104.92     10.79 o 
   5   2  26      956.44      993.33     30.69 o 
   6   2  26       25.16       18.78      9.53 o 
   1   3  26      158.08      154.79     12.18 o 
   2   3  26       29.19       28.41      8.83 o 
   3   3  26      111.51      109.57     11.45 o 
   4   3  26       13.40       21.48     12.93 o 
   5   3  26       19.83       30.29     13.14 o 
   6   3  26        2.10       19.34     15.89 o 
   0   4  26       22.50       32.28      9.57 o 
   1   4  26        0.89        5.59      7.97 o 
   2   4  26       10.01       13.10      8.51 o 
   3   4  26     1206.92     1164.32     28.02 o 
   4   4  26      194.30      211.82     15.60 o 
   5   4  26      721.12      714.77     24.57 o 
   1   5  26      445.86      418.41     17.58 o 
   2   5  26      141.28      177.34     15.16 o 
   3   5  26      132.03      178.17     14.84 o 
   4   5  26      633.28      685.74     24.66 o 
   0   6  26      347.88      356.22     21.59 o 
   1   6  26        4.27       12.73      9.38 o 
   2   6  26      121.04      109.42     15.36 o 
   3   6  26      288.01      286.21     17.87 o 
   1   1  27      756.01      817.77     23.78 o 
   2   1  27        7.25       -1.08      9.64 o 
   3   1  27      744.01      775.99     22.72 o 
   4   1  27      162.68      194.31     13.31 o 
   5   1  27      643.83      630.28     21.95 o 
   6   1  27       24.07       20.52      6.26 o 
   0   2  27      792.50      662.16     32.89 o 
   1   2  27      109.46      136.61     12.97 o 
   2   2  27      350.20      326.29     15.29 o 
   3   2  27      451.08      457.84     15.90 o 
   4   2  27       22.43       29.06      8.20 o 
   5   2  27       63.88       35.28     10.67 o 
   6   2  27      173.25      158.49     12.72 o 
   1   3  27     1733.40     1704.46     55.11 o 
   2   3  27       12.94       12.83      8.34 o 
   3   3  27      737.00      751.11     20.73 o 
   4   3  27      186.03      198.61     14.80 o 
   5   3  27      268.83      241.67     17.10 o 
   0   4  27       64.14       29.09     18.35 o 
   1   4  27      194.61      191.42     11.69 o 
   2   4  27       31.95       29.60      9.94 o 
   3   4  27      868.45      830.40     32.77 o 
   4   4  27        0.34        3.23      9.16 o 
   5   4  27       54.50       38.30     12.50 o 
   1   5  27      393.84      416.19     17.77 o 
   2   5  27      197.08      192.79     14.22 o 
   3   5  27      281.43      277.73     17.85 o 
   4   5  27       12.49       10.61     11.14 o 
   0   6  27       66.36       55.25     13.48 o 
   1   6  27       22.44       12.07      7.16 o 
   2   6  27       14.64       10.10     11.47 o 
   0   0  28      472.48      415.97     31.95 o 
   1   0  28      189.78      194.31     21.09 o 
   2   0  28     1056.62     1053.97     38.05 o 
   3   0  28     2425.96     2538.20     73.75 o 
   4   0  28       71.16       77.83     20.41 o 
   5   0  28      186.06      203.92     17.98 o 
   6   0  28        0.11       -3.53     17.63 o 
   1   1  28        5.08       -1.87      9.63 o 
   2   1  28       83.73      108.33     12.60 o 
   3   1  28        1.01        0.12      7.72 o 
   4   1  28      409.07      441.40     16.82 o 
   5   1  28        0.95       10.68     10.83 o 
   6   1  28      365.53      313.68     26.12 o 
   0   2  28     1610.25     1538.22     48.97 o 
   1   2  28       32.79       39.21     10.28 o 
   2   2  28      128.22      137.26     14.71 o 
   3   2  28     1883.36     1862.22     67.11 o 
   4   2  28        9.60        9.70      7.77 o 
   5   2  28      930.47      928.80     26.26 o 
   1   3  28       83.13       75.81     13.24 o 
   2   3  28        1.08       11.67      8.41 o 
   3   3  28       46.48       45.49      8.52 o 
   4   3  28        2.16       -0.97      9.31 o 
   5   3  28       26.03       37.76      9.89 o 
   0   4  28      132.70      150.99     20.58 o 
   1   4  28      329.47      331.78     14.46 o 
   2   4  28      256.70      274.10     13.76 o 
   3   4  28     2667.41     2667.37     57.98 o 
   4   4  28        0.56       -1.42     10.14 o 
   1   5  28     1258.42     1319.53     33.67 o 
   2   5  28       61.32       61.17     11.91 o 
   3   5  28      215.93      197.56     17.49 o 
   0   6  28      286.65      313.65     26.63 o 
   1   6  28        0.10       13.87     10.77 o 
   2   6  28      135.36      102.37     16.36 o 
   1   1  29     1886.92     2136.01     43.78 o 
   2   1  29      123.55      145.09     12.75 o 
   3   1  29      281.72      310.89     16.06 o 
   4   1  29       23.48       31.87      9.96 o 
   5   1  29      705.68      716.32     25.18 o 
   0   2  29        1.34        2.75     21.85 o 
   1   2  29      111.41      114.55     14.06 o 
   2   2  29       55.49       52.03     11.37 o 
   3   2  29      510.66      530.64     20.62 o 
   4   2  29        5.65       10.68      8.63 o 
   5   2  29      141.17      130.35     13.25 o 
   1   3  29       53.21       67.96     13.06 o 
   2   3  29       12.62       24.46      9.03 o 
   3   3  29      251.29      296.61     14.64 o 
   4   3  29      177.56      208.90     15.83 o 
   5   3  29       81.36       59.61     13.95 o 
   0   4  29      741.25      701.04     29.09 o 
   1   4  29        0.33       -3.85      7.95 o 
   2   4  29      133.31      127.84     12.70 o 
   3   4  29      162.66      162.15     14.28 o 
   4   4  29        0.21       -8.69     12.54 o 
   1   5  29      479.94      476.59     22.43 o 
   2   5  29      292.92      255.80     14.45 o 
   3   5  29      370.69      347.10     18.47 o 
   0   6  29        1.90        1.36     10.06 o 
   1   6  29       77.73       65.89     13.92 o 
   0   0  30     1379.04     1369.51     68.06 o 
   1   0  30        8.50       22.49     12.96 o 
   2   0  30       60.77       49.11     15.47 o 
   3   0  30      251.93      308.52     23.86 o 
   4   0  30      126.85      144.13     19.51 o 
   5   0  30      738.29      694.75     31.73 o 
   1   1  30      227.44      216.80     16.49 o 
   2   1  30       10.19       13.80     10.82 o 
   3   1  30        8.07        8.89     10.34 o 
   4   1  30       29.26       28.40      9.93 o 
   5   1  30       23.75       13.84     12.37 o 
   0   2  30     1186.83     1217.86     46.38 o 
   1   2  30       78.96       79.00     11.63 o 
   2   2  30       30.28       24.66     12.54 o 
   3   2  30      671.43      742.83     23.91 o 
   4   2  30      251.79      244.26     15.89 o 
   5   2  30      279.92      245.46     17.23 o 
   1   3  30      318.87      311.63     23.47 o 
   2   3  30      271.03      285.30     16.42 o 
   3   3  30       10.74       16.90     10.09 o 
   4   3  30       68.19       77.70     15.07 o 
   0   4  30      748.27      706.93     32.09 o 
   1   4  30      138.31      165.09     18.40 o 
   2   4  30        1.02        1.17      8.58 o 
   3   4  30      866.18      852.85     28.86 o 
   4   4  30       53.85       45.11     11.14 o 
   1   5  30      573.77      579.84     21.61 o 
   2   5  30       41.16       30.22     12.60 o 
   1   1  31      584.28      639.67     22.31 o 
   2   1  31     1019.32     1013.88     27.52 o 
   3   1  31       10.09       14.40      9.44 o 
   4   1  31      277.69      277.19     15.45 o 
   5   1  31      200.64      184.80     16.25 o 
   0   2  31        0.09        4.97     12.68 o 
   1   2  31      125.77      148.71     12.39 o 
   2   2  31       16.25       12.83      9.85 o 
   3   2  31      567.34      574.91     23.09 o 
   4   2  31       91.85      100.73     14.69 o 
   1   3  31      803.55      805.32     26.36 o 
   2   3  31      270.93      258.67     17.30 o 
   3   3  31       27.19       26.47     14.80 o 
   4   3  31        6.60        1.51      8.78 o 
   0   4  31      338.27      301.83     44.66 o 
   1   4  31        0.02        3.57      9.41 o 
   2   4  31       10.16        8.37      7.21 o 
   3   4  31        0.25       -3.85     11.62 o 
   1   5  31       81.27       83.62     13.93 o 
   2   5  31        3.48        7.15      9.32 o 
   0   0  32      181.33      192.22     31.84 o 
   1   0  32      107.72      168.40     23.72 o 
   2   0  32      127.44      171.31     28.05 o 
   3   0  32      123.66      145.63     17.69 o 
   4   0  32       47.85       59.55     28.42 o 
   1   1  32       45.38       50.57     12.52 o 
   2   1  32       95.46       82.67     13.35 o 
   3   1  32       54.69       68.99     13.32 o 
   4   1  32       44.21       43.62     10.89 o 
   0   2  32     1510.69     1603.07     53.58 o 
   1   2  32       33.79       38.43     11.73 o 
   2   2  32      143.87      149.50     14.32 o 
   3   2  32        2.60       -6.83     10.50 o 
   4   2  32        0.82       10.83     13.79 o 
   1   3  32        3.20       -0.82      9.71 o 
   2   3  32       15.07       10.42     11.63 o 
   3   3  32        0.89        1.29      9.45 o 
   0   4  32     1622.63     1472.01     85.75 o 
   1   4  32        9.52       22.22     11.21 o 
   2   4  32      149.37       83.06     16.15 o 
   3   4  32       18.63       28.64     11.90 o 
   1   5  32       87.99       53.79     15.85 o 
   1   1  33        1.45        9.44     10.33 o 
   2   1  33     1421.84     1448.95     37.06 o 
   3   1  33        8.58       17.65     11.57 o 
   4   1  33      780.36      739.79     36.23 o 
   0   2  33      199.85      208.22     20.95 o 
   1   2  33       28.14       39.39     18.02 o 
   2   2  33        1.79        7.58     10.93 o 
   3   2  33       39.83       36.11     12.83 o 
   4   2  33      297.40      322.38     20.69 o 
   1   3  33        0.06        3.12      9.64 o 
   2   3  33      291.95      248.05     16.58 o 
   3   3  33      273.64      271.64     20.65 o 
   0   4  33      266.68      243.89     22.91 o 
   1   4  33       25.32       29.90     12.53 o 
   2   4  33       69.76       39.34      9.09 o 
   0   0  34      541.43      459.78     43.92 o 
   1   0  34       76.73       82.80     20.44 o 
   2   0  34        4.74        3.08     16.36 o 
   3   0  34       22.60       34.13     34.94 o 
   4   0  34       41.92       16.56     16.94 o 
   1   1  34       92.32      106.09     19.15 o 
   2   1  34       19.22       19.28     10.72 o 
   3   1  34       49.00       25.80     11.09 o 
   0   2  34      728.76      689.91     30.75 o 
   1   2  34       10.60       18.49     10.87 o 
   2   2  34      105.79      103.94     20.27 o 
   3   2  34      189.11      182.80     16.46 o 
   1   3  34       35.59       37.54     11.77 o 
   2   3  34        0.44        3.34     11.47 o 
   0   4  34     1569.36     1490.63     95.95 o 
   1   4  34       43.02       42.10     12.33 o 
   1   1  35      833.58      884.13     27.28 o 
   2   1  35      771.87      805.67     26.36 o 
   3   1  35      613.13      614.95     24.22 o 
   0   2  35      185.89      130.65     20.05 o 
   1   2  35        7.45       -2.51     10.17 o 
   2   2  35       46.98       43.66     13.42 o 
   1   3  35        1.72        6.55      8.99 o 
   0   0  36      457.15      459.89     46.69 o 
   1   0  36      143.15      179.05     24.95 o 
   2   0  36      279.09      263.82     27.56 o 
   1   1  36      174.39      205.51     15.68 o 
   2   1  36        9.81       20.61     11.22 o 
   0   2  36      569.42      543.85     28.70 o 
   1   2  36        6.21        8.72     11.07 o 
   2   2  36      234.85      275.34     24.71 o 
   1   1  37      902.60      900.32     29.42 o 
                                                 
